# Supplementary material for: Inflammatory Cells Accelerated Carotid Artery Calcification via MMP9: Evidences From Single-Cell Analysis
Source: Front Cardiovasc Med. 2021 Dec 6;8:766613. doi: 10.3389/fcvm.2021.766613 (PMC8685327; doi:10.3389/fcvm.2021.766613)
Supplement: Supplementary file 2 [file Data_Sheet_2.CSV]

MESAID	age1c	agecat1c	gender1	race1c	hisp1	mexican1	dominic1	puerto1	cuban1	othhisp1	MsDNA12c	SsDNA12c	frncep1c	frjama1c	frcirc1c	frci081c	mtsy031c	htn1c	htnstg1c	dm031c	dmtype1c	season1	rbrach1	rdpedis1	rptib1	lptib1	ldpedis1	lbrach1	aabpcmp1	rluoccl1	rulocpt1	lluoccl1	lulocdp1	lulocpt1	rulocdp1	abi1c	htmodp1	wtmodp1	waistcm1	hwmodp1	hipcm1	wtlb1	htcm1	bmi1c	bsa1c	bmicat1c	agatum1c	volum1c	volsum1c
1	59	2	0	1	0	0	0	0	0	0	1	1	0.02	0.0344751985	0.0747661062	7.3	0	1	4	0		4	144	134	140	144	136	146	1							0.9655172414	0	0	63.2	0	97.1	118.2	157.6	21.586294416	1.5294574858	1	0	0	0
2	73	3	0	1	0	0	0	0	0	0	1	1	0.03	0.0384813665	0.0420625568	6.3	0	0	1	0		4	120	146	136	148	142	106	1							1.2166666667	0	0	82.5	0	91.5	122.8	161.8	21.277195213	1.5844022785	1	0	0	0
3	59	2	0	1	0	0	0	0	0	0	1	1	0.01	0.0133433956	0.0344320958	4.5	1	1	1	0		3	124	136	138	142	140	126	1							1.104	0	0	106.6	0	106	169.8	165.5	28.119962395	1.8484120561	2	0	0	0
4	65	3	1	1	0	0	0	0	0	0	1	1	0.12	0.0573928921	0.0694643369	11.2	0	0	1	0		3	120	158	150	158	154	128	1							1.2741935484	0	0	88	0	97	146.6	172.4	22.373426069	1.7887233624	1	0	0	0
5	79	4	1	4	1	1	0	0	0	0	1	1		0.2112458615	0.2669199168	30	1	1	5	3	2	4	166					162	0	1		1					0	0	112.7	0	103.8	201.4	170.5	31.425612095	2.0308234913	3	2175.095	1856.855	1679.435
6	47	1	0	4	1	1	0	0	0	0	1	1	0.05	0.0557666954	0.0762569749	11.7	1	1	4	0		1	158	192	204	198	180	154	1							1.2692307692	0	0	113.8	0	129.5	228.8	148.6	46.999306221	1.9405693725	4	0	0	0
7	54	1	1	4	1	1	0	0	0	0	1	1		0.5886522056	0.4551907084	30	1	1	5	3	2	1	166	156	134	204	196	170	1							0.9285714286	0	0	135	0	122	287	178.6	40.81239051	2.4415216967	4	1389.07	1218.275	1089.39
8	78	4	0	1	0	0	0	0	0	0	1	1	0.06	0.0469820841	0.044269813	7.3	1	0	1	0		3	138	154	168			140	0							1.2086330935	0	0	95.5	0	91	122.6	156	22.85147929	1.54195078	1	0	0	0
9	83	4	0	1	0	0	0	0	0	0	1	1				13.7		0	3			2	140	154	150	148	138	144	1							1.0422535211	0	0	93.4	0	99.8	139.6	158.8	25.110621855	1.6505916404	2	1469.27	1216.155	1140.76
10	47	1	1	1	0	0	0	0	0	0	1	1		0.0919712443	0.1016770053	9.4	0	0	2	3	2	4	118	142	140	138	132	118	1							1.1694915254	0	0	89	0	98	178	171.4	27.48346039	1.9343411512	2	0	0	0
11	79	4	0	4	1	1	0	0	0	0	1	1	0.11	0.053848891	0.0515313706	13.7	1	1	2	0		2	148	170	168	166	168	150	1							1.1275167785	0	0	88.6	0	97.7	124	158.4	22.417355372	1.5666552813	1	0	0	0
12	69	3	1	1	0	0	0	0	0	0	1	1	0.2	0.2286771367	0.2351902198	25.3	1	0	3	0		4	128	126	164	160	124	118	1							1.25	0	0	95	0	100.7	188.5	179.9	26.419346676	2.052823669	2	495.115	429.69	383.79
13	54	1	0	1	0	0	0	0	0	0	1	1	0.01	0.0171856655	0.0442269909	3.3	0	0	1	0		4	124	134	140	144	136	128	1							1.1111111111	0	0	97.5	0	110.5	179	171.2	27.702474015	1.9373116575	2	45.325	35.75	31.005
14	51	1	0	3	0	0	0	0	0	0	1	1	0.03	0.0535355462	0.0708913132	11.7	1	1	6	0		1	162	198	190	188	200	164	1							1.2147239264	0	0	102.4	0	109.8	168	160.4	29.619218786	1.7987729001	2	0	0	0
15	57	2	0	1	0	0	0	0	0	0	1	1	0.06	0.1554671106	0.1645300188	13.7	1	1	4	0		2	170	174	164	168	168	170	1							0.9882352941	0	0	112	0	123	209	166.1	34.362129253	2.0243093567	3	0	0	0
16	48	1	0	4	1	0	1	0	0	0	1	1	0	0.0227203598	0.0391943446	2.8	0	0	2	0		2	134	138	152	158	152	134	1							1.1343283582	0	0	85.5	0	104	148	163.3	25.174589163	1.7267240595	2	0	0	0
17	63	2	0	3	0	0	0	0	0	0	1	1	0.11	0.1985612962	0.2062256453	30	1	1	5	0		1							0								0	0	105.3	0	121.8	227	161.5	39.477882468	2.0543895558	3	0	0	0
18	61	2	1	1	0	0	0	0	0	0	1	1	0.06	0.0328733213	0.0432653409	6.7	0	0	1	0		2	110	118	122	134	132	110	1							1.1090909091	0	0	90.3	0	95.8	158	185.2	20.895278702	1.9449825153	1	0	0	0
19	54	1	1	1	0	0	0	0	0	0	1	1	0.12	0.1391233077	0.1569064504	18.4	1	1	1	0		1	146	88	74	124	134	144	1							0.6068965517	0	0	109.5	0	112.1	212.2	183	28.741951088	2.1857000074	2	1159.39	1018.135	858.32
20	61	2	1	4	1	0	0	1	0	0	1	1	0.12	0.1154260313	0.1156157335	25.3	0	1	6	0		3	150	218	204	208	214	164	1							1.3048780488	0	0	95	0	105	176	170.5	27.462302526	1.9177402751	2	0	0	0
21	68	3	0	4	1	1	0	0	0	0	1	1	0.05	0.0327250398	0.0597582052	13.7	0	1	4	0		4	134	152	152	156	154	138	1							1.1176470588	0	0	78.4	0	101.1	145.8	167.2	23.656910327	1.7453799112	1	30.845	25.235	23.405
22	65	3	0	1	0	0	0	0	0	0	1	1	0.02	0.0197621252	0.0368162927	8.6	0	0	1	0		2	130	126	126	142	138	126	1							0.984375	0	0	74.1	0	98.4	142.4	155.7	26.644391727	1.64095895	2	572.44	455.035	469.065
23	60	2	0	4	1	1	0	0	0	0	1	1		0.2305668375	0.2349857309	24.8	1	1	5	3	2	2	174	202	196	188	170	180	1							1.0621468927	0	0	135.8	0	130.5	216.2	154.5	41.083909888	1.9486486734	4	10.51	15.775	8.585
24	76	4	1	4	1	1	0	0	0	0	1	1	0.2	0.2581932841	0.3119662701	29.4	0	0	1	0		3	124	142	140	130	130	122	1							1.0569105691	0	0	92.5	0	98.5	153.6	171.5	23.688415541	1.8176258235	1	258.655	239.73	188.575
25	74	3	0	1	0	0	0	0	0	0	1	1	0.06	0.0659445865	0.0620805635	10	1	0	3	0		1	158	184	176	168	182	152	1							1.1741935484	0	0	98.1	0	115	184.6	168.7	29.422161661	1.9420197099	2	353.98	290.89	297.865
26	75	4	0	3	0	0	0	0	0	0	1	1	0.05	0.0401771109	0.0374711965	7.3	0	0	1	1		1	110	124	120	124	118	106	1							1.1481481481	0	0	91.2	0	101	159	158	28.89056241	1.7380685183	2	0	0	0
27	63	2	0	1	0	0	0	0	0	0	1	1	0.01	0.0104279932	0.0292748344	2.8	0	0	1	0		2	128	134	132	138	124	128	1							1.046875	0	0	80	0	105.2	128.3	166.3	21.043365759	1.6466069229	1	0	0	0
28	49	1	0	1	0	0	0	0	0	0	1	1	0.01	0.0303369627	0.0650845085	7.3	1	1	4	1		1	146	140	140	160	148	150	1							0.9459459459	0	0	123.2	0	130	267.8	172.2	40.965411745	2.3088209388	4	1.17	3.505	1.335
29	67	3	1	1	0	0	0	0	0	0	1	1	0.16	0.1143458565	0.1794090223	15.6	1	0	1	1		3	128	144	154	152	148	134	1							1.1603053435	0	0	101.5	0	101.9	189.9	185.8	24.952070643	2.1080357748	1	0	0	0
30	67	3	0	2	0	0	0	0	0	0	1	1		0.0703497298	0.1188275346	18.5	1	1	3	3	2	4	142	160	156	146	148	144	1							1.034965035	0	0	68.5	0	80.6	89.2	147.8	18.522049143	1.2952862495	1	0	0	0
31	46	1	1	3	0	0	0	0	0	0	1	1	0.1	0.0477027144	0.0527201032	9.4	0	0	2	0		2	122	166	168	158	150	128	1							1.264	0	0	102.8	0	110.1	223	180.7	30.978586932	2.2119278397	3	43.695	48.365	33.94
32	54	1	0	1	0	0	0	0	0	0	1	1	0.01	0.0356810262	0.0742308689	5.3	1	0	2	1		2	120	136	140	150	144	124	1							1.1475409836	0	0	89	0	103.5	170.7	168.7	27.206733454	1.8784706278	2	0	0	0
33	65	3	1	2	0	0	0	0	0	0	1	1	0.2	0.0992384474	0.1144757516	29.4	0	1	4	0		1	150	162	158	162	162	152	1							1.0728476821	0	0	95.7	0	99.5	160	165.2	26.593343456	1.7999274537	2	0	0	0
34	76	4	1	2	0	0	0	0	0	0	1	1		0.2451781924	0.3607638907	30	1	1	2	3	2	2	162	166	178	170	172	160	1							1.0683229814	0	0	102.7	0	100.8	175.9	165.8	29.024839903	1.878812715	2	9.345	16.12	7.225
35	57	2	1	4	1	1	0	0	0	0	1	1	0.1	0.0973723642	0.1476833038	18.4	0	1	4	0		2	198	198	210	204	196	186	1							1.0303030303	0	0	85	0	93.1	150.2	171.2	23.245316185	1.7981324351	1	0	0	0
36	64	2	1	4	1	1	0	0	0	0	1	1	0.25	0.2093812701	0.2726109743	30	1	1	5	1		3	158	188	188	212	218	162	1							1.175	0	0	124.8	0	127	236.2	172.3	36.089626234	2.1897649909	3	206.31	185.76	159.215
37	54	1	1	4	1	0	0	1	0	0	1	1	0.06	0.1021009653	0.1157026909	11.2	0	1	4	0		2	126	144	142	126	142	136	1							1.0441176471	0	0	96.4	0	106.8	186	168.1	29.857302157	1.9432394604	2	0	0	0
38	52	1	1	1	0	0	0	0	0	0	1	1	0.06	0.0441173242	0.071645091	9.4	1	0	1	0		3	124	156	162	156	154	126	1							1.248	0	0	105.7	0	108	205	174.6	30.502710171	2.0817289979	3	16.59	18.925	11.23
39	52	1	1	4	1	0	0	1	0	0	1	1	0.03	0.0303847091	0.0377148647	5.6	0	0	1	1		4	118	136	142	146	138	114	1							1.224137931	0	0	109.7	0	105.9	206	169.9	32.370805664	2.045175096	3	0	0	0
40	77	4	1	1	0	0	0	0	0	0	1	1	0.2	0.1328106871	0.2019414033	21.6	0	0	1	0		2	110	122	128	124	120	114	1							1.1071428571	0	0	89	0	100	162	183.8	21.751892403	1.9549745188	1	361.96	279.8	283.56
41	80	4	1	3	0	0	0	0	0	0	1	1	0.16	0.104052344	0.1677505306	30	0	1	4	0		2	126	146	146	156	160	130	1							1.140625	0	0	99.8	0	99	167.5	184.7	22.271735814	1.9899470539	1	450.02	491.375	349.33
42	46	1	1	1	0	0	0	0	0	0	1	1	0.02	0.0228238447	0.0406204788	3.3	0	0	1	0		1	116	130	136	136	112	118	1							1.1623931624	0	0	102	0	108.5	201.2	184.9	26.694832487	2.1528703567	2	0	0	0
43	46	1	1	1	0	0	0	0	0	0	1	1	0.12	0.0928512717	0.1154940955	15.6	1	1	3	0		4	140	148	146	150	130	124	1							1.0571428571	0	0	104	0	111.3	215	182.4	29.313105956	2.192684151	2	0	0	0
44	48	1	1	3	0	0	0	0	0	0	1	1	0.03	0.0362672098	0.0594500358	4.7	0	0	1	0		1	118	122	124	134	126	116	1							1.0598290598	0	0	103.5	0	108.9	219.3	188.2	28.084871386	2.2619727552	2	0	0	0
45	69	3	1	2	0	0	0	0	0	0	1	1		0.1702802433	0.2515203886	30	1	0	3	2		2	132	162	148	142	164	126	1							1.2558139535	0	0	104.8	0	99.6	160.5	158.6	28.942878179	1.7498201996	2	502.825	494.18	398.135
46	69	3	0	1	0	0	0	0	0	0	1	1	0.02	0.0202372636	0.0326583827	4.5	0	0	1	0		3	122	110	146	128	106	118	1							1.0666666667	0	0	92.2	0	98.6	135.7	158.3	24.563546111	1.6271096691	1	0	0	0
47	49	1	0	2	0	0	0	0	0	0	1	1	0	0.0046432035	0.017422669	1.5	0	0	1	0		4	122	132	136	140	140	130	1							1.0793650794	0	0	91.1	0	101.7	145	159.4	25.88596824	1.6820238836	2	0	0	0
48	72	3	0	1	0	0	0	0	0	0	1	1	0.03	0.0243475573	0.0360708447	6.3	0	1	1	0		2	118	134	132	148	136	118	1							1.1355932203	0	0	86	0	99	130.2	152.7	25.328295012	1.5575417527	2	0	0	0
49	56	2	0	4	1	1	0	0	0	0	1	1	0.03	0.0497652089	0.1035386613	8.6	1	1	4	0		1	160	172	172	182	170	164	1							1.0617283951	0	0	101.3	0	103.1	166.7	155.3	31.352034925	1.7513327243	3	0	0	0
50	56	2	1	3	0	0	0	0	0	0	1	1		0.0852107387	0.0908197436	29.4	1	1	3	3	2	3	146	134	160	160	162	150	1							1.0810810811	0	0	92	0	101	174	177.1	25.164318411	1.9617272044	2	0	0	0
51	75	4	1	2	0	0	0	0	0	0	1	1	0.2	0.1328106871	0.2019414033	21.6	0	0	1	0		2	120	146	150	120	158	120	1							1.25	0	0	85.9	0	96	147.5	166	24.280011613	1.7448644718	1	0	0	0
52	46	1	1	3	0	0	0	0	0	0	1	1	0.04	0.0328733213	0.054131072	4.7	0	0	1	0		3	122	134	136	140	132	118	1							1.1333333333	0	0	92.1	0	104.9	194.3	182.6	26.432868785	2.1020146	2	0	0	0
53	79	4	1	1	0	0	0	0	0	0	1	1	0.2	0.1221094404	0.2023486062	29.4	0	0	2	0		4	140	146	160	158	154	138	1							1.1366906475	0	0	93.5	0	100.5	166	170.9	25.78083673	1.8738320388	2	209.115	240.66	166.365
54	51	1	0	3	0	0	0	0	0	0	1	1		0.1495773002	0.2010739687	30	1	1	4	3	2	4	152	134	170	166	162	150	1							1.0993377483	0	0	89.5	0	103.2	165.5	159.7	29.434808299	1.7816891725	2	0	0	0
55	56	2	1	3	0	0	0	0	0	0	1	1				9.4	0	0	2	0		4	120	132	146	142	145	118	1							1.218487395	0	0	85	0	101.5	194.5	183	26.34453104	2.1062727051	2	0	0	0
56	54	1	0	3		0	0	0	0	0	1	1	0.02	0.0145185489	0.0458279188	7.3	0	1	3	0		2	148	158	166	172	168	150	1							1.1140939597	0	0	92.2	0	104.9	162	161.1	28.313723042	1.7767849844	2	0	0	0
57	61	2	1	3	0	0	0	0	0	0	0	0		0.2811320506	0.2641726588	30	1	1	5	3	2	1	166	208	220	186	208	178	1							1.1685393258	0	0	113.2	0	112.3	219.5	171.5	33.851609448	2.1154262565	3	0	0	0
58	50	1	1	4	1	1	0	0	0	0	1	1		0.0467805877	0.0742928406	7.9	1	0	1	3	2	4	130					128	0	1	0	1	0	0	0		0	0	106.6	0	102.6	208	173.4	31.378934639	2.0841752644	3	123.055	120.33	94.09
59	64	2	1	2	0	0	0	0	0	0	1	1	0.08	0.0552058021	0.0941224422	7.9	0	0	1	0		1	120	142	142	140	134	116	1							1.186440678	0	0	67.7	0	85.9	117	156.2	21.751882497	1.51301929	1	379.46	321.74	285.175
60	70	3	1	3		0	0	0	0	0	1	1	0.16	0.2188476207	0.2046119097	30	0	1	3	0		2	154	148	140	158	158	150	1							0.9736842105	0	0	85.5	0	96.6	151	180.9	20.930174996	1.8756633433	1	22.585	19.275	15.545
61	57	2	1	3	0	0	0	0	0	0	1	1	0.08	0.0562890455	0.0902897098	9.4	0	0	1	1		3	126	146	162	152	154	124	1							1.232	0	0	114	0	123.4	246	173.3	37.15446632	2.2372942468	3	0	0	0
62	61	2	1	1	0	0	0	0	0	0	1	1	0.1	0.073084852	0.0841061057	18.4	0	1	3	0		3	144	144	138	154	154	136	1							1.0285714286	0	0	92.7	0	89.2	148	173.1	22.404776994	1.8012472493	1	456.205	414.145	352.93
63	69	3	0	1	0	0	0	0	0	0	1	1	0.02	0.0344751985	0.0497378964	5.3	0	0	1	0		4	142	184	180	176	166	138	1							1.2571428571	0	0	115	0	113.5	205.5	176.5	29.922333058	2.1003016234	2	283.66	224.31	226.04
64	47	1	1	4	1	1	0	0	0	0	1	1	0.08	0.104052344	0.1110462916	11.2	1	1	4	1		1	130	132	150	160	156	126	1							1.171875	0	0	102	0	107.6	194	165.1	32.283501253	1.9526710643	3	3.27	6.31	2.105
65	74	3	1	1	0	0	0	0	0	0	1	1	0.12	0.0820105697	0.1483069236	25.3	0	1	2	0		1	142	168	170	170	160	154	1							1.1038961039	0	0	96.5	0	103.2	188	181	26.029974665	2.0595900264	2	2189.305	1723.75	1681.635
66	78	4	0	2	0	0	0	0	0	0	1	1	0.04	0.021179762	0.0236082331	6.3	0	1	1	0		2	124	138	130	132	140	124	1							1.1129032258	0	0	76.5	0	91.3	109.8	156.5	20.335118252	1.4747745002	1	0	0	0
67	71	3	1	1		0	0	0	0	0	1	1	0.2	0.1864104242	0.2695158341	30	1	1	4	0		1	146	148	162	152	156	138	1							1.0985915493	0	0	124	0	118	230	172.4	35.101555224	2.1660604479	3	528.06	482.27	415.435
68	79	4	1	1	0	0	0	0	0	0	1	1	0.2	0.2649099802	0.2873569324	30	0	1	4	0		2	170	198	198	190	194	180	1							1.0777777778	0	0	115.5	0	110.5	207.5	166.3	34.03350269	2.0198834044	3	327.89	282.72	230.545
69	45	1	0	4	1	0	0	0	0	1	1	1	0.01	0.016533791	0.0338386812	3.3	0	0	1	0		3	120	124	140	134	140	120	1							1.1666666667	0	0	100.6	0	107	162	155.3	30.46808433	1.730174528	3	0	0	0
70	48	1	0	1	0	0	0	0	0	0	1	1	0.04	0.0756164702	0.1555394436	8.6	1	0	2	1		4	122	168	168	158	138	110	1							1.2950819672	0	0	136.5	0	145.5	253.3	161.4	44.106355634	2.1514028646	4	0	0	0
71	62	2	0	1	0	0	0	0	0	0	1	1	0.04	0.1193271403	0.1405667275	11.7	1	1	4	0		2	142	132	134	150	144	136	1							0.964028777	0	0	127.6	0	132.2	242	168.4	38.708312411	2.1760369776	3	126.945	133.18	95.73
72	57	2	1	1	0	0	0	0	0	0	1	1	0.12	0.1050411436	0.1454797722	18.4	0	0	2	0		4	138	160	158	160	166	138	1							1.1594202899	0	0	96.9	0	103.2	185.7	184	24.879938563	2.0734077052	1	0	0	0
73	53	1	0	2	0	0	0	0	0	0	1	1	0.02	0.0252037898	0.0578997935	4.5	0	0	1	0		4	110	118	104	102	116	110	1							1.0545454545	0	0	79.5	0	86.3	93.2	150.3	18.71418839	1.335807111	1	24.3	25.24	16.07
74	63	2	1	3	0	0	0	0	0	0	1	1	0.12	0.0946353259	0.1504247047	18.4	1	1	1	1		1	136	142	148	152	146	138	1							1.0802919708	0	0	109.7	0	105.5	202.5	174	30.338882283	2.065739572	3	56.075	60.985	52.205
75	45	1	0	3	0	0	0	0	0	0	1	1	0.03	0.0282038957	0.0367758488	3.9	0	0	1	0		1	122	134	142	152	148	124	1							1.1544715447	0	0	112	0	125.2	221	162	38.197530864	2.0356908718	3	0	0	0
76	76	4	0	1	0	0	0	0	0	0	1	1	0.17	0.1633478782	0.1019830195	28.5	0	1	6	0		3	152	170	170	168	160	158	1							1.0838709677	0	0	79	0	88.2	106.4	157.8	19.382093134	1.463944099	1	388.565	332.255	312.52
77	51	1	1	4	1	0	1	0	0	0	1	1	0.04	0.036624944	0.0461439879	6.7	1	0	1	1		1	126	164	168	138	162	120	1							1.3170731707	0	0	98.1	0	104.9	185.7	174.6	27.630991604	1.9960612331	2	0	0	0
78	49	1	0	3	0	0	0	0	0	0	1	1	0.01	0.0186959888	0.0468463799	6.3	0	1	4	0		1	158	172	174	178	186	154	1							1.1153846154	0	0	92	0	120.5	196	161.2	34.213621166	1.9275036532	3	0	0	0
79	64	2	0	1	0	0	0	0	0	0	1	1	0.02	0.032341068	0.0564467018	7.3	1	0	1	0		1	134	142	134	136	136	138	1							1	0	0	92.5	0	96	124.3	149.5	25.226778224	1.5038752836	2	0	0	0
80	72	3	1	2	0	0	0	0	0	0	1	1	0.12	0.1111617443	0.175910623	21.6	0	0	3	1		2	166	172	176	208	192	168	1							1.0538922156	0	0	88.9	0	92.4	140	164.8	23.382269771	1.697638117	1	0	0	0
81	69	3	0	3	0	0	0	0	0	0	1	1	0.01	0.0130809144	0.0266153932	7.3	1	1	1	1		4	152	152	158	164	152	150	1							1.0463576159	0	0	106.7	0	108.1	169	163.2	28.781898789	1.8260837374	2	0	0	0
82	45	1	1	3	0	0	0	0	0	0	1	1	0.01	0.0094365537	0.0131325316	2.3	0	0	1	0		1	120	148	142	138	150	124	1							1.2131147541	0	0	83.2	0	97.3	177.3	178.5	25.240929313	1.98877499	2	0	0	0
83	71	3	1	1	0	0	0	0	0	0	1	1	0.1	0.0774246518	0.1294048529	18.4	0	0	1	0		2	126	140	140			118	0							1.1475409836	0	0	100.5	0	95.2	158	165.9	26.039783002	1.795827506	2	125.975	114.49	91.945
84	46	1	0	4	1	0	1	0	0	0	1	1	0.01	0.0178807185	0.0371031724	3.3	1	0	1	0		3	120	132	124	136	126	114	1							1.1282051282	0	0	95.4	0	107.5	158.2	156.8	29.186862245	1.7247866153	2	16.34	24.5	14.83
85	50	1	0	3	0	0	0	0	0	0	1	1	0.02	0.0204587969	0.0306771807	4.5	0	0	1	0		2	122	126	124	126	128	118	1							1.05	0	0	94.7	0	111.4	186.4	176.3	27.202845148	2.0133494699	2	0	0	0
86	66	3	0	1	0	0	0	0	0	0	1	1	0.03	0.0349870025	0.0552809471	6.3	0	0	1	0		2	104	112	124	122	114	100	1							1.1960784314	0	0	85.4	0	101	128.8	154	24.634710744	1.5599601052	1	0	0	0
87	65	3	0	3	0	0	0	0	0	0	1	1		0.1678798124	0.168880586	30	1	1	5	2		1	160	186	188	184	202	164	1							1.1604938272	0	0	118.4	0	120.5	218.4	163.6	37.013408576	2.0399615833	3	28.425	28.04	21.51
88	45	1	1	4	1	1	0	0	0	0	1	1	0.08	0.0449882013	0.0735602687	7.9	0	0	2	0		1	124	132	136	132	134	118	1							1.1074380165	0	0	92.8	0	99.8	173	165.7	28.580783633	1.8647694249	2	1.56	4.675	1.06
89	63	2	0	1	0	0	0	0	0	0	1	1	0.01	0.0104279932	0.0292748344	2.8	0	0	1	0		3	116	140	118	122	128	112	1							1.1228070175	0	0	81.5	0	98	135.5	171.1	20.994828047	1.7203910904	1	0	0	0
90	56	2	1	3	0	0	0	0	0	0	1	1	0.12	0.1122137827	0.126652616	21.6	0	1	4	0		1	140	160	158	156	160	154	1							1.038961039	0	0	85	0	90.1	142.5	170.1	22.339800118	1.7501637006	1	53.545	41.475	45.625
91	55	2	1	3	0	0	0	0	0	0	1	1	0.12	0.1209710944	0.1275341921	18.4	0	0	3	0		1	142	152	152	152	142	144	1							1.0629370629	0	0	103	0	116	222	184.4	29.614485157	2.2403888682	2	3.7	7.01	3.52
92	73	3	1	1	0	0	0	0	0	0	1	1	0.2	0.1641849723	0.2385154379	30	0	1	3	0		2	136	156	170	154	158	134	1							1.1703703704	0	0	112.5	0	115.5	233.8	183.6	31.460976547	2.2830390163	3	271.42	341.125	224.395
93	70	3	1	2	0	0	0	0	0	0	1	1	0.2	0.084399714	0.1117041947	30	0	1	2	0		2	138	172	172	170	164	142	1							1.2142857143	0	0	92.5	0	99.4	152.4	164.2	25.639627263	1.7553384828	2	2.335	3.505	2.005
94	74	3	0	3	0	0	0	0	0	0	1	1	0.05	0.0592834141	0.0569455207	15.9	0	1	4	0		1	142	148	138	140	142	144	1							0.993006993	0	0	80.5	0	103	142.5	160.5	25.092147786	1.6779825741	2	0	0	0
95	84	4	0	4	1	0	0	0	0	0	1	1	0.08	0.0576387002	0.0590411001	13.7	1	0	3	1		2	138	158	156	152	148	136	1							1.1094890511	0	0	104.2	0	101.1	132.2	149.9	26.687090927	1.5467719211	2	269.64	236.23	223.2
96	79	4	0	1	0	0	0	0	0	0	1	1	0.22	0.1772826809	0.1162696717	30	1	1	4	0		1	136	148	142	142	140	138	1							1.0364963504	0	0	98.2	0	104.2	156.2	166.2	25.650275645	1.7894462339	2	219.63	199.775	152.57
97	57	2	1	1	0	0	0	0	0	0	1	1	0.06	0.0491192089	0.0611583662	13.2	1	1	1	0		2	114	116	138	136	128	120	1							1.1623931624	0	0	105	0	110	197	166.5	32.233747261	1.9775168646	3	16.355	13.435	12.375
98	66	3	0	3	0	0	0	0	0	0	1	1	0.11	0.0769356609	0.0956530406	24.8	0	1	5	0		3	173	194	202	198	194	174	1							1.1412103746	0	0	94.8	0	95.9	136.4	156.7	25.197034073	1.6187055553	2	0	0	0
99	61	2	1	1	0	0	0	0	0	0	1	1	0.16	0.1915059782	0.2226056385	25.3	0	0	1	0		1	120	140	142	144	138	112	1							1.224137931	0	0	107.6	0	108.7	228.4	184	30.600850662	2.2640472769	3	0	0	0
100	67	3	0	1	0	0	0	0	0	0	1	1	0.02	0.0189195436	0.034426683	4.5	0	0	1	0		2	112	108	144	128	124	100	1							1.1428571429	0	0	78.3	0	98.3	138	158.4	24.948347107	1.6395242422	1	0	0	0
101	52	1	0	4	1	0	0	0	0	1	1	1	0.01	0.0255797827	0.0621070184	5.3	1	0	3	0		2	132	146	158	152	150	126	1							1.1782945736	0	0	96.7	0	111.2	179.2	163.1	30.556466319	1.8713046699	3	0	0	0
102	66	3	0	1	0	0	0	0	0	0	1	1	0.08	0.0922698149	0.1134788746	18.5	1	1	4	1		3	164	180	150	176	178	162	1							1.0920245399	0	0	119.4	0	115.1	198	161.3	34.519897808	1.9367089056	3	7.01	10.515	5.2
103	60	2	0	3	0	0	0	0	0	0	1	1	0.01	0.0472119342	0.0688308567	5.3	1	0	2	1		4	140	158	154	156	154	138	1							1.1223021583	0	0	85.6	0	99.4	145	165.4	24.041969269	1.7276921882	1	0	0	0
104	77	4	0	1	0	0	0	0	0	0	1	1	0.14	0.1346015166	0.0894252777	28.5	0	1	5	0		2	174	180	178	160	152	164	1							0.9195402299	0	0	82	0	103.5	146.7	152.6	28.575516731	1.6377837684	2	27.455	25.7	23.195
105	58	2	0	3	0	0	0	0	0	0	1	1	0.03	0.0361039072	0.0903501999	10	0	1	4	0		2	168	182	180	182	180	158	1							1.0833333333	0	0	102.4	0	131.8	239	165.9	39.389292009	2.1411863452	3	0	0	0
106	53	1	1	3	0	0	0	0	0	0	1	1	0.12	0.117615007	0.1561683947	15.6	0	0	1	0		2	108	120	134	128	128	108	1							1.1851851852	0	0	102.5	0	111.8	223	186.1	29.206879755	2.2596564452	2	0	0	0
107	71	3	1	1	0	0	0	0	0	0	1	1	0.2	0.1165157247	0.1248246625	30	0	1	5	0		4	154	162	188	180	208	156	1							1.2129032258	0	0	110.7	0	103.6	183.2	159.3	32.746656452	1.8569340905	3	7.48	11.22	6.255
108	45	1	0	2	0	0	0	0	0	0	1	1	0	0.0106799351	0.0230874934	2	0	0	1	0		4	120	126	128	144	134	120	1							1.0666666667	0	0	84.7	0	106.5	155.3	155.1	29.283359959	1.697806334	2	0	0	0
109	55	2	1	4	1	0	0	1	0	0	1	1	0.06	0.0325516091	0.0621543966	9.4	0	0	2	1		3	116	142	150	150	144	114	1							1.3043478261	0	0	104.3	0	101.4	180.2	167.8	29.029791695	1.9147702895	2	57.71	58.18	46.265
110	50	1	1	1	0	0	0	0	0	0	1	1	0.08	0.0696476504	0.0774051153	11.2	1	1	1	0		3	124	138	144	152	146	132	1							1.125	0	0	100.4	0	106.5	192.3	171	29.830470914	1.9955384639	2	0	0	0
111	67	3	0	1	0	0	0	0	0	0	1	1	0.01	0.0122262605	0.0280612584	3.3	0	0	1	0		4	104	108	130	108	110	100	1							1.0784313725	0	0	69.7	0	96.3	116.2	162.5	19.960547219	1.5524871766	1	0	0	0
112	66	3	0	4	1	0	0	0	0	1	1	1	0.05	0.029021625	0.0685445588	13.7	0	1	3	0		1	146	164	166	158	152	150	1							1.0675675676	0	0	88.5	0	100.4	135	157.5	24.685714286	1.6175845255	1	7.48	9.815	6.91
113	50	1	0	2	0	0	0	0	0	0	1	1	0.02	0.0190889451	0.0553497554	8.6	0	1	3	0		3	140	140	140	150	148	140	1							1	0	0	83	0	95.5	121.3	158.5	21.901573307	1.5527759145	1	0	0	0
114	53	1	0	4	1	1	0	0	0	0	1	1	0.02	0.0272740596	0.0655808687	7.3	1	1	3	0		2	110	110	120	116	116	100	1							1.0545454545	0	0	104	0	107	168.7	159.3	30.154808644	1.7929867283	3	0	0	0
115	65	3	0	3	0	0	0	0	0	0	1	1	0.06	0.0451821618	0.0771040844	15.9	1	1	4	1		1	142	140	144	154	146	144	1							1.006993007	0	0	97	0	119	204	158.5	36.833643483	1.9366929283	3	0	0	0
116	56	2	0	3	0	0	0	0	0	0	1	1	0.01	0.0152572238	0.0434609506	5.3	0	1	2	0		1	104	132	144	128	138	112	1							1.2777777778	0	0	138	0	159	289	164	48.739738251	2.3019193327	4	0	0	0
117	56	2	0	3	0	0	0	0	0	0	1	1		0.0814939138	0.122393246	21.5	1	0	1	3	2	4	130	132	136	138	140	126	1							1.0625	0	0	106.9	0	107.2	171.6	160.4	30.253916331	1.8150547789	3	84.35	79.21	66.025
118	45	1	0	4	1	0	1	0	0	0	1	1	0	0.0034281273	0.0123957946	1.5	0	0	1	0		4	108	128	126	106	130	102	1							1.219047619	0	0	83.5	0	107.1	141	157.5	25.782857143	1.6477573399	2	0	0	0
119	76	4	0	2	0	0	0	0	0	0	1	1		0.1321206927	0.104589125	30	1	1	3	3	2	2	164	190	194	192	186	162	1							1.1779141104	0	0	89.2	0	92.5	129	156.1	24.013582187	1.5763928594	1	0	0	0
120	50	1	0	4	1	0	0	1	0	0	1	1	0	0.0049840033	0.0187174246	2	0	0	1	0		4	116	128	120	118	108	124	1							0.9833333333	0	0	93.6	0	110	165.7	154.8	31.365603029	1.7427806799	3	0	0	0
121	48	1	1	1	0	0	0	0	0	0	1	1	0.2	0.1165157247	0.1163896163	11.2	1	0	2	0		2	122	130	140	160	160	138	1							1.0144927536	0	0	106.2	0	108	216.8	177.6	31.177867056	2.1583310943	3	413.555	353.98	312.355
122	49	1	0	3	0	0	0	0	0	0	1	1	0	0.0046432035	0.017422669	1.5	0	0	1	0		3	108	136	142	140	140	106	1							1.308411215	0	0	98.2	0	110.5	180	159.9	31.933654594	1.8481094096	3	0	0	0
123	65	3	0	1	0	0	0	0	0	0	1	1	0.06	0.1105769426	0.1401636728	18.5	0	1	5	0		3	170	184	182	148	184	178	1							1.0574712644	0	0	82.5	0	99	136	160	24.0975	1.6412991737	1	67.76	56.66	48.775
124	68	3	0	3	0	0	0	0	0	0	1	1	0.11	0.0824360251	0.0918250219	24.8	1	1	6	1		1	198	206	206	204	208	190	1							1.0618556701	0	0	90.5	0	105	165.4	162.8	28.307384892	1.8062329371	2	0	0	0
125	73	3	1	1	0	0	0	0	0	0	1	1	0.1	0.1291508602	0.1451027138	21.6	0	0	3	1		4	148	154	168	150	158	134	1							1.0675675676	0	0	86	0	101.2	169	181.5	23.27054163	1.9723506753	1	329.69	321.74	239.11
126	69	3	0	3	0	0	0	0	0	0	1	1		0.1878254971	0.1449543437	28.5	1	1	4	3	2	3	196	176	208	188	180	186	1							0.9591836735	0	0	115.5	0	111.2	218.5	154.2	41.682690124	1.9546759111	4	290.67	265.665	218.865
127	44	1	0	1	0	0	0	0	0	0	1	1	0.01	0.0084023772	0.021136573	2	0	0	1	0		3	108	102	110	106	110	104	1							1.0377358491	0	0	80.3	0	97.3	135.1	162.4	23.235731272	1.6544365605	1	0	0	0
128	52	1	1	4	1	1	0	0	0	0	1	1		0.0737915776	0.1078291994	15.6	1	1	1	3	2	1	122	146	144	138	138	126	1							1.1129032258	0	0	104.2	0	103.3	208.7	168.7	33.263299776	2.0459838585	3	0	0	0
129	75	4	0	2	0	0	0	0	0	0	1	1	0.06	0.0469820841	0.0371104543	6.3	0	0	1	1		2	112	136	108	114	136	108	1							1.2363636364	0	0	65.5	0	88.8	100.1	152.7	19.472828961	1.3928825967	1	4.205	6.31	2.585
130	65	3	1	3	0	0	0	0	0	0	1	1	0.16	0.1814347633	0.1889596034	30	0	1	2	0		1	128	138	146	138	136	134	1							1.0534351145	0	0	98	0	102	198	180.4	27.597209453	2.1003947293	2	42.835	32.13	29.68
131	69	3	0	3	0	0	0	0	0	0	1	1	0.05	0.0338042158	0.0580725469	11.7	1	1	4	1		1	148	174	168	160	166	162	1							1.024691358	0	0	95.5	0	104.5	158.3	154.7	30.00359768	1.7084669962	3	0	0	0
132	52	1	1	4	1	1	0	0	0	0	1	1	0.06	0.0536187814	0.0672149981	6.7	0	0	1	0		1	124	146	146	150	142	120	1							1.1967213115	0	0	108.5	0	101.4	186.4	165.5	30.869028213	1.9231572076	3	0	0	0
133	72	3	1	1	0	0	0	0	0	0	1	1	0.16	0.1949705636	0.2807708997	30	0	1	4	0		4	172	172	178	184	182	180	1							1.0113636364	0	0	98.5	0	105	201	186	26.353798127	2.1612347225	2	28.505	30.14	20.49
134	78	4	0	1	0	0	0	0	0	0	1	1	0.04	0.0236132077	0.0245495907	10	0	0	1	0		4	110	134	136	126	124	118	1							1.1052631579	0	0	73.5	0	96	108.5	156.8	20.017538265	1.4693669203	1	0	0	0
135	64	2	0	4	1	1	0	0	0	0	1	1	0.02	0.0564753935	0.0702634368	7.3	1	1	2	0		4	144	150	158	158	148	140	1							1.1126760563	0	0	95.3	0	110	163	156.1	30.342743383	1.7411795748	3	169.635	153.51	121.42
136	55	2	1	4	1	1	0	0	0	0	1	1	0.08	0.0774246518	0.0922297798	18.4	1	1	4	1		4	154	174	174	172	178	154	1							1.1298701299	0	0	103.5	0	100.6	183	162	31.62962963	1.8788271444	3	29.21	40.885	23.565
137	77	4	1	1	0	0	0	0	0	0	0	0	0.25	0.1798025193	0.2592534585	30	0	0	3	0		4	126		136	140	132	138	0						1	0.9855072464	0	0	95	0	100.5	176	183.6	23.68319877	2.0234724787	1	998.655	878.525	724.815
138	53	1	1	4	1	1	0	0	0	0	1	1	0.12	0.1470610981	0.145729847	21.6	0	0	2	0		4	124	134	146	140	138	122	1							1.1382113821	0	0	89.3	0	94.5	162.7	166	26.782087386	1.8191344616	2	537.395	417.645	385.76
139	56	2	0	1	0	0	0	0	0	0	1	1	0.04	0.0326607347	0.0889029782	10	1	1	3	1		1	138	160	166	166	122	134	1							1.2205882353	0	0	91.9	0	112.1	176.8	158.5	31.922491019	1.8224176229	3	0	0	0
140	56	2	1	3	0	0	0	0	0	0	1	1	0.08	0.0491192089	0.0864112501	13.2	0	0	2	0		4	122	144	146	148	136	132	1							1.1060606061	0	0	96.2	0	113	218	178.6	31.000352374	2.1722249202	3	0	0	0
141	45	1	0	4	1	0	0	1	0	0	0	0	0.01	0.0474428806	0.0402530169	4.5	1	0	2	0		4	136	156	140	164	150	142	1							1.1223021583	0	0	101	0	102.5	175	165	29.157024793	1.8681586606	2	0	0	0
142	80	4	0	3	0	0	0	0	0	0	1	1	0.11	0.0320559993	0.0338969346	13.7	0	1	4	0		2	140	140	144	148	140	136	1							1.0434782609	0	0	92.3	0	103	141.6	160.5	24.933671063	1.6734703099	1	0	0	0
143	48	1	0	3	0	0	0	0	0	0	1	1	0.01	0.0114612578	0.0302873187	2.4	0	0	1	0		4	152	150	140	128	124	138	1							0.8421052632	0	0	99	0	112	188.9	170	29.648802768	1.9720629663	2	0	0	0
144	57	2	0	4	1	1	0	0	0	0	1	1	0.01	0.0275443584	0.0682508444	4.5	0	0	2	1		3	122	122	136	140	124	118	1							1.1333333333	0	0	103.7	0	134.5	203.8	151.4	40.329744926	1.8726204561	4	0	0	0
145	57	2	1	3	0	0	0	0	0	0	1	1		0.0737915776	0.1105471714	29.4	0	1	2	2		2	140	164	156	158	156	134	1							1.1532846715	0	0	100.2	0	99.1	157.8	158.3	28.563946767	1.7348657179	2	0	0	0
146	47	1	0	3	0	0	0	0	0	0	1	1	0.08	0.0836282866	0.0798995418	11.7	1	1	4	0		2	146	158	158	164	162	150	1							1.0675675676	0	0	103.4	0	129.3	241	164.9	40.202103486	2.1393849966	4	0	0	0
147	69	3	1	4	1	1	0	0	0	0	1	1	0.12	0.1001841018	0.1553749953	13.2	0	0	1	0		3	130	132	148	152	148	134	1							1.1212121212	0	0	93.5	0	94.7	151.2	162.5	25.972760237	1.7363006525	2	36.455	32.245	22.515
148	65	3	0	3	0	0	0	0	0	0	0	0	0.02	0.0299215786	0.0540733285	5.3	0	0	1	0		3	120	126	132	130	132		0	0	0	0	0	0	0		0	0	96.6	0	109.4	139.3	157.9	25.343109631	1.6423019029	2	0	0	0
149	71	3	0	1	0	0	0	0	0	0	1	1	0.04	0.0944916734	0.0614370007	10	0	0	1	0		1	132	138	148	154	150	142	1							1.0422535211	0	0	107.1	0	105.9	156.7	153.9	30.009917581	1.6947242749	3	7.4	11.1	7.095
150	49	1	1	1	0	0	0	0	0	0	1	1	0.16	0.0937392777	0.0966120487	9.4	0	0	1	0		2	118	138	130	150	152	116	1							1.1794871795	0	0	99.5	0	98.1	183.3	181.4	25.26742268	2.0408110869	2	5.26	11.1	4.275
151	82	4	0	3	0	0	0	0	0	0	1	1	0.06	0.0719955198	0.0454800746	8.6	0	0	1	0		2	134	148	142	140	128	136	1							1.037037037	0	0	146.5	0	133.5	246.2	153.2	47.582095454	2.0467120801	4	0	0	0
152	68	3	1	3	0	0	0	0	0	0	1	1	0.2	0.130360328	0.1927049988	29.4	0	1	3	0		1	144	140	146	162	162	152	1							0.9864864865	0	0	98.1	0	103.6	193.6	174	29.005469679	2.0266544535	2	65.425	52.57	55.295
153	52	1	0	2	0	0	0	0	0	0	1	1	0	0.0097749515	0.0324770846	3.3	0	1	1	0		1	120	132	134	132	130	122	1							1.0909090909	0	0	90.4	0	102.5	145.5	154.5	27.648977283	1.6467840435	2	0	0	0
154	68	3	0	1	0	0	0	0	0	0	1	1	0.02	0.0216243451	0.0417913134	5.3	1	1	1	0		2	138	164	164	172	156	140	1							1.1798561151	0	0	107.1	0	100.3	149.7	158.4	27.063533058	1.697221388	2	0	0	0
155	66	3	1	4	1	1	0	0	0	0	1	1		0.1641849723	0.2516093072	30	1	0	2	3	2	2	130	168	172	172	172	136	1							1.2932330827	0	0	104.4	0	98.4	178.2	160.3	31.456739138	1.8435686039	3	5.14	7.71	3.325
156	68	3	1	1	0	0	0	0	0	0	1	1	0.1	0.0860291852	0.0995691433	21.6	0	0	2	0		1	134	160	168	170	168	136	1							1.2444444444	0	0	103	0	109	185.5	167	30.170604898	1.931800759	3	1773.8	1475.505	1391.56
157	81	4	1	2	0	0	0	0	0	0	1	1	0.2	0.130360328	0.1831573054	30	0	1	5	0		2	154	176	180	170	138	158	1							1.0897435897	0	0	78.8	0	89.7	128.1	161.6	22.250484021	1.6116661739	1	284.59	292.305	231.435
158	46	1	1	1	0	0	0	0	0	0	1	1	0.06	0.0525854816	0.064404505	7.9	1	0	2	0		2	114	126	132	144	138	114	1							1.1578947368	0	0	107.4	0	111.8	235	188.4	30.031644286	2.3312251524	3	0	0	0
159	46	1	0	4	1	1	0	0	0	0	1	1	0	0.0057537215	0.0167208783	2	0	0	1	0		1	102	110	120	120	120	102	1							1.1764705882	0	0	82	0	112	177	161	30.973805023	1.8440985472	3	0	0	0
160	75	4	1	1	0	0	0	0	0	0	1	1	0.16	0.0937392777	0.162130558	18.4	0	0	1	0		4	114	146	150	148	138	116	1							1.2869565217	0	0	101	0	99	186	182.5	25.331461813	2.062553909	2	170.1	158.42	131.545
161	58	2	0	1	0	0	0	0	0	0	1	1	0.04	0.0988065507	0.1564125027	11.7	1	1	4	0		1	160	210	217	200	198	166	1							1.226993865	0	0	139	0	136	272	172.9	41.271662495	2.3309871624	4	1029.235	903.06	778.9
162	58	2	1	1	0	0	0	0	0	0	1	1	0.06	0.0472394573	0.064223503	13.2	1	0	2	1		1	134	130	126	142	140	140	1							0.9489051095	0	0	92.6	0	96.5	172.2	169.6	27.155293254	1.8927556647	2	0	0	0
163	69	3	0	1	0	0	0	0	0	0	1	1	0.02	0.0227878394	0.033839679	5.3	0	0	1	0		1	120	142	144	138	148	132	1							1.0909090909	0	0	83.5	0	103.5	144	166.8	23.477045702	1.7331770117	1	18.695	16.825	11.275
164	73	3	1	3	0	0	0	0	0	0	1	1	0.2	0.1457100429	0.2375584285	30	1	1	4	1		3	134	150	160	162	150	148	1							1.0810810811	0	0	110.7	0	112	223.5	184.2	29.879362115	2.245042957	2	0	0	0
165	72	3	1	3	0	0	0	0	0	0	1	1				29.4		1	3			1	142	162	160	166	158	148	1							1.1172413793	0	0	132.5	0	142.5	295	181.8	40.486226841	2.5022266564	4	1171.36	1057.85	892.27
166	75	4	1	4	1	1	0	0	0	0	1	1	0.2	0.0860291852	0.1624658316	30	0	1	2	0		2	162	170	172	170	168	164	1							1.0429447853	0	0	94.1	0	93	150.9	161.3	26.30834636	1.7255381701	2	4659.305	3591.045	3715.45
167	48	1	0	2	0	0	0	0	0	0	1	1	0	0.0154399842	0.0417108052	2.8	0	0	2	0		1	134	132	132	130	130	128	1							0.9923664122	0	0	69.5	0	86.7	102	155.3	19.183608652	1.4213502354	1	0	0	0
168	52	1	0	1	0	0	0	0	0	0	1	1	0.04	0.0713740579	0.076375765	10	1	1	1	0		2	126	134	122	132	134	124	1							1.072	0	0	89	0	101	147	161.8	25.470258113	1.7102752843	2	0	0	0
169	59	2	1	1		0	0	0	0	0	1	1	0.1	0.0946353259	0.1345307633	15.6	0	1	5	0		3	170	214	180	184	186	164	1							1.1137724551	0	0	97.5	0	111	216.4	188	27.772476234	2.2474782734	2	0	0	0
170	76	4	0	3	0	0	0	0	0	0	1	1	0.05	0.0260639951	0.0305517943	5.3	0	0	1	0		2	132	144	138	132	132	130	1							1.0076335878	0	0	96.8	0	104.4	146.5	157.2	26.890915448	1.6724602734	2	0	0	0
171	48	1	0	1	0	0	0	0	0	0	1	1	0.01	0.0234041376	0.0454671917	3.9	1	0	1	1		2	116	130	136	152	152	118	1							1.1623931624	0	0	118	0	135.5	234	163.4	39.754362993	2.0988007204	3	411.13	361.445	311.19
172	68	3	1	3	0	0	0	0	0	0	1	1		0.2604165889	0.3409979708	30	1	1	4	3	2	1	156	170	150	168	180	148	1							1.1184210526	0	0	132	0	129	256	183.1	34.636685209	2.3680875919	3	576.73	491.255	462.525
173	50	1	0	4	1	0	0	0	0	1	1	1	0.01	0.0178099779	0.048297421	5.3	1	1	2	0		3	132	150	150	174	158	142	1							1.0563380282	0	0	111.6	0	114.3	175	149.8	35.374268495	1.7417425546	3	0	0	0
174	68	3	0	3	0	0	0	0	0	0	1	1	0.08	0.0734658761	0.0887148484	21.5	0	1	5	0		2	160	188	180	198	200	160	1							1.175	0	0	105.3	0	134.6	235.5	151.3	46.664444609	1.9903345757	4	0	0	0
175	80	4	1	4	1	0	0	1	0	0	1	1	0.16	0.1328106871	0.2019414033	29.4	0	1	1	0		2	126	140	142	142	144	128	1							1.1181102362	0	0	107	0	100.9	178.5	160.7	31.353029624	1.8482234734	3	938.69	840.55	676.325
176	75	4	1	4	1	1	0	0	0	0	1	1	0.25	0.126762984	0.1437481622	30	1	1	3	1		1	124	146	144	126	132	126	1							1.056	0	0	115.6	0	113.7	208	174	31.162901308	2.0894012478	3	371.745	330.85	301.505
177	54	1	1	3	0	0	0	0	0	0	1	1	0.1	0.1154260313	0.121908052	18.4	1	1	3	0		4	142	168	174	178	176	144	1							1.2167832168	0	0	119.7	0	122.3	262.8	182.8	35.673524891	2.3917745726	3	0	0	0
178	60	2	1	3	0	0	0	0	0	0	1	1	0.16	0.2188476207	0.1977298233	25.3	1	0	1	0		2	130	130	136	134	132	120	1							1.0307692308	0	0	110	0	115	222	192.8	27.090184398	2.3139253178	2	7.015	16.94	10.985
179	65	3	0	4							1	1	0.08	0.1237664797	0.1449289046	21.5	1	1	6	0		4	180	192	196	194	192	182	1							1.0718232044	0	0	111	0	104.7	162.2	153	31.429757785	1.7124568059	3	237.62	234.825	185.815
180	72	3	1	1	0	0	0	0	0	0	1	1	0.12	0.0812286333	0.1419132224	15.6	0	0	1	0		2	112	124	128	132	134	108	1							1.1636363636	0	0	107.9	0	111.8	217.2	179.4	30.611738124	2.1758723796	3	815.05	727.24	641.86
181	76	4	0	4	1	1	0	0	0	0	1	1	0.17	0.1015610638	0.0812122618	28.5	1	1	4	1		2	152	180	192	188	186	154	1							1.2287581699	0	0	117.1	0	118.1	164.6	155.9	30.719252691	1.7467986154	3	112.155	136.69	90.63
182	62	2	1	3	0	0	0	0	0	0	1	1	0.12	0.0928512717	0.1408609161	30	0	1	2	0		3	144			150	144	150	0							1.0204081633	0	1	100.2	0	99	163.2	174.1	24.422811532	1.8855232938	1	56.78	51.87	48.165
183	55	2	1	3	0	0	0	0	0	0	1	1		0.0491192089	0.0540895029	21.6	0	0	2	3	2	4	136	156	166	164	154	140	1							1.1884057971	0	0	104.5	0	110	228	176.4	33.236151603	2.1942217135	3	0	0	0
184	81	4	0	1	0	0	0	0	0	0	1	1	0.06	0.0340041522	0.0388325746	11.7	0	0	3	0		3	158	188	170	180	176	158	1							1.1392405063	0	0	73.2	0	89	117	161.3	20.398121432	1.5486762384	1	544.415	447.915	399.84
185	49	1	0	3	0	0	0	0	0	0	1	1	0	0.0046432035	0.017422669	1.5	0	0	1	0		2	124	142	132	132	136	126	1							1.088	0	0	90	0	130.7	177	170.1	27.748383304	1.9190928745	2	0	0	0
186	55	2	0	3	0	0	0	0	0	0	0	0	0.08	0.0405725938	0.0636595659	13.7	0	1	3	0		4	130	128	130	130	120	132	1							0.9923664122	0	0	88.5	0	104.7	159.5	161.2	27.842207021	1.7658738351	2	4.28	6.425	3.16
187	52	1	0	4	1	0	0	1	0	0	1	1	0.08	0.0673609035	0.078245087	21.5	1	1	4	0		4	176	174	178	176	176	168	1							1.023255814	0	0	110.2	0	116.4	154	147.2	32.238746456	1.6288316365	3	0	0	0
188	62	2	1	2	0	0	0	0	0	0	1	1	0.16	0.1391233077	0.1880426122	21.6	0	0	3	0		3	126	156	160	160	170	130	1							1.25	0	0	82.1	0	96.6	139	165.8	22.936058821	1.6999134064	1	247.21	214.5	180.29
189	55	2	0	1	0	0	0	0	0	0	1	1	0.01	0.0117965037	0.0377327171	6.3	0	1	1	0		2	124	134	138	144	150	124	1							1.1129032258	0	0	95	0	106	147.5	170	23.150865052	1.7752470678	1	0	0	0
190	52	1	1	4	1	1	0	0	0	0	1	1	0.04	0.0384661685	0.0483694387	6.7	0	0	1	0		4	108	140	140	128	120	108	1							1.1851851852	0	0	95.5	0	98.6	175.2	177.6	25.195398101	1.9714913126	2	0	0	0
191	52	1	1	1	0	0	0	0	0	0	1	1	0.12	0.1830801142	0.171741267	18.4	0	1	4	0		4	152	190	186	188	180	152	1							1.2368421053	0	0	95.5	0	103	195	184	26.12594518	2.1169195752	2	0	0	0
192	79	4	1	2	0	0	0	0	0	0	1	1	0.16	0.159742945	0.1903296419	29.4	1	0	1	1		2	130	168	164	166	166	134	1							1.2575757576	0	0	96.1	0	100.2	167.5	168	26.919642857	1.8578140862	2	0	0	0
193	80	4	1	1	0	0	0	0	0	0	1	0	0.2	0.2227354178	0.2360322566	25.3	0	0	1	0		1	126	150	148	160	150	128	1							1.1811023622	0	0	93.5	0	102.5	172	177.6	24.735208181	1.9561063565	1	703.675	589.385	541.335
194	47	1	0	4	1	0	1	0	0	0	1	1	0	0.0124717008	0.0330005965	2.4	0	0	1	0		1	110	132	142	144	124	108	1							1.3027522936	1	0	85	0	101	156	164	26.309339679	1.7712769516	2	0	0	0
195	75	4	0	4	1	1	0	0	0	0	1	1		0.1044866163	0.0693580595	15.9	1	0	1	3	2	2	152	146	146	152	156	146	1							0.9798657718	0	0	95.7	0	99.5	123.2	148.7	25.273292091	1.4923879384	2	0	0	0
196	65	3	1	1	0	0	0	0	0	0	1	1	0.16	0.2368072661	0.2446642504	29.4	1	1	4	1		4	170	208	198	190	200	170	1							1.1764705882	0	0	107.1	0	100.1	169	165.5	27.987477296	1.8447058519	2	4.48	8.175	4.275
197	56	2	0	3	0	0	0	0	0	0	1	1	0.01	0.0193554484	0.0480886852	3.9	0	0	1	0		3	118	140	138	146	142	122	1							1.1666666667	0	0	132.5	0	133	255.1	166.8	41.5902386	2.2099925306	4	0	0	0
198	48	1	1	1	0	0	0	0	0	0	1	1	0.05	0.0441173242	0.0557512187	4.7	0	0	1	0		2	108	142	144	138	134	108	1							1.2777777778	0	0	100.9	0	103.8	212.3	192.4	26.014345547	2.2669876227	2	0	0	0
199	80	4	1	1	0	0	0	0	0	0	1	1	0.12	0.0937392777	0.1547187501	15.6	0	0	1	0		4	118	152	130	138	146	126	1							1.1967213115	0	0	98.8	0	96.2	158.8	173.2	24.011968702	1.8567584439	1	2542.39	2062.235	2038.76
200	75	4	0	1	0	0	0	0	0	0	1	1	0.22	0.1181020656	0.0804483953	21.5	1	1	4	0		1	158	160	168	162	164	160	1							1.0314465409	0	0	89.5	0	107	164	171.1	25.410714389	1.8657850965	2	240.465	210.87	183.1
201	49	1	0	4	1	0	1	0	0	0	1	1	0	0.0169319828	0.0395791907	3.3	0	0	3	0		1	132	150	128	138	158	130	1							1.1450381679	0	0	71.5	0	93	115.5	158.9	20.749480875	1.5235576639	1	0	0	0
202	66	3	1	1	0	0	0	0	0	0	1	1	0.12	0.0868551138	0.1359304305	18.4	0	0	1	1		4	124	154	140	146	142	114	1							1.1774193548	0	0	91.3	0	98.4	164.8	171.7	25.356520783	1.8743988299	2	2383.74	1973.215	1891.375
203	58	2	1	1	0	0	0	0	0	0	1	1	0.16	0.1021009653	0.1543908609	25.3	1	1	4	0		2	126	146	154	154	144	138	1							1.115942029	0	0	100.4	0	103.9	200.5	167.8	32.300073446	2.0036391364	3	837.42	770.36	602.95
204	63	2	1	2	0	0	0	0	0	0	1	1	0.08	0.0525854816	0.0898936848	7.9	0	0	1	0		1	120	140	142	140	150	120	1							1.1833333333	0	0	88.2	0	95	144.2	167.5	23.313564714	1.739473037	1	0	0	0
205	47	1	0	4	1	0	1	0	0	0	1	1	0	0.0124717008	0.0330005965	2.4	0	0	1	0		3	96	102	110	108	106	98	1							1.1134020619	0	0	74.6	0	91	119	154.4	22.642554163	1.5112053261	1	0	0	0
206	62	2	0	3	0	0	0	0	0	0	1	1	0.04	0.0443509496	0.0846276466	10	1	1	3	1		2	148	178	188	178	180	148	1							1.2162162162	0	0	121.9	0	129.2	230.4	172.9	34.959525878	2.1722167051	3	66.125	65.19	52.625
207	50	1	0	4	1	1	0	0	0	0	1	1	0.01	0.0161288804	0.0388794266	4.5	0	0	2	0		1	130	130	150	148	150	136	1							1.1278195489	0	0	95	0	107	152.6	157.5	27.904	1.7040636356	2	0	0	0
208	48	1	1	3	0	0	0	0	0	0	1	1	0.1	0.0737915776	0.098270176	9.4	0	0	1	0		3	116	138	136	88	130	116	1							1.1206896552	0	0	98.7	0	102	200	189.5	25.262982018	2.1860050248	2	0	0	0
209	71	3	1	1		0	0	0	0	0	1	1	0.16	0.0737915776	0.0954656856	21.6	0	0	3	0		2	138	152	160	150	134	130	1							1.1194029851	0	0	80.5	0	88.5	123	166.6	20.101485973	1.6194620398	1	38.55	38.55	30.79
210	71	3	0	3	0	0	0	0	0	0	1	1	0.06	0.0619258541	0.068376102	18.5	0	1	4	0		4	174	184	170	148	172	170	1							1	0	0	95.5	0	105.2	147.8	152.3	28.903316147	1.6406494292	2	10.515	10.515	8.2
211	51	1	0	3	0	0	0	0	0	0	1	1	0.06	0.0562017895	0.0712240821	21.5	0	1	4	0		4	160	188	184	188	186	174	1							1.0804597701	0	0	89	0	104	142.2	160	25.1960625	1.6726922444	2	0	0	0
212	56	2	0	3	0	0	0	0	0	0	1	1	0.02	0.0473966034	0.0949634646	13.7	1	1	4	0		3	152	176	182	184	190	148	1							1.2133333333	0	0	110.7	0	131.2	225	164.8	37.578647846	2.0769128478	3	12.15	9.115	9.435
213	58	2	1	1	0	0	0	0	0	0	1	1	0.1	0.0590880938	0.0945361125	9.4	0	0	1	0		1	110	148	160	160	156	126	1							1.2698412698	0	0	124.5	0	119.7	252	177	36.486067222	2.2952107816	3	366.835	319.515	276.86
214	79	4	0	4	1	0	1	0	0	0	1	1	0.05	0.0260639951	0.0305517943	11.7	0	1	1	0		2	152	202	202	192	188	174	1							1.1034482759	0	0	87.5	0	117.5	166.5	145.1	35.871741298	1.6663132682	3	119.87	154.21	92.93
215	68	3	0	3	0	0	0	0	0	0	1	1	0.02	0.0263484501	0.0462695388	6.3	0	0	2	0		4	138	160	158	164	156	146	1							1.1267605634	0	0	87.5	0	103.5	132.1	157	24.309529798	1.5990339067	1	0	0	0
216	68	3	1	4	1	0	0	0	0	0	1	1		0.0683167651	0.0786378692	18.4	1	0	3	3	2	4	138	120	134	104	82	142	1							0.7428571429	1	0	111	0	111	207.2	177.9	29.696885246	2.1197758201	2	0	0	0
217	51	1	0	1	0	0	0	0	0	0	1	1	0.01	0.0239421002	0.0585063341	6.3	1	1	3	1		1	144	166	160	170	164	146	1							1.1448275862	0	0	114.9	0	121.2	207.3	165.9	34.164854533	2.0155336843	3	11.875	21.03	12.8
218	67	3	0	3	0	0	0	0	0	0	1	1	0.03	0.0272740596	0.0542940931	8.6	0	0	3	1		2	150	148	156	150	126	142	1							1.0273972603	0	0	84	0	105	156	163	26.633143889	1.7634400293	2	26.485	26.285	17.85
219	58	2	0	2	0	0	0	0	0	0	1	1	0	0.0138428515	0.0358273099	3.3	0	0	2	0		2	154	150	104	156	160	148	1							0.9933774834	0	0	75.1	0	96.4	124.4	160.5	21.905004804	1.583852705	1	0	0	0
220	71	3	0	3	0	0	0	0	0	0	1	1	0.06	0.1402108438	0.0874560904	24.8	0	1	4	0		2	150	120	114	172	160	154	1							0.7894736842	0	0	83.5	0	90.5	120.3	169.5	18.993249276	1.6244548808	1	14.02	11.915	13.075
221	60	2	0	4	1	0	1	0	0	0	1	1	0.02	0.0579190826	0.1049676357	7.3	1	0	2	1		1	146	168	162	176	160	150	1							1.1351351351	1	0	109.5	0	116.6	183	156.1	34.065779381	1.828965634	3	0	0	0
222	46	1	1	3		0	0	0	0	0	1	1	0.12	0.0812286333	0.0801379782	7.9	0	0	1	0		4	132	110	156	160	130	126	1							1.2093023256	0	0	100.5	0	103	204	178.5	29.042016807	2.110946654	2	0	0	0
223	63	2	0	1	0	0	0	0	0	0	1	1	0.01	0.0161448863	0.0359104238	3.9	0	0	1	0		1	108	128	130	126	128	110	1							1.1743119266	0	0	71.4	0	92.4	117.5	163.6	19.913349394	1.5674933704	1	0	0	0
224	70	3	0	4	1	0	0	1	0	0	1	1	0.02	0.0134899832	0.0257153937	5.3	0	1	1	0		2	138	158	160	158	156	136	1							1.1532846715	0	0	95.4	0	98.1	131.2	160.2	23.188991289	1.6178897675	1	697.22	560.77	477.705
225	53	1	0	1	0	0	0	0	0	0	1	1	0.05	0.065753691	0.0767966164	10	1	1	1	0		2	98	112	110	116	106	104	1							1.1089108911	0	0	107.7	0	113.5	173.5	157.5	31.725714286	1.7996059095	3	25.9	40.305	16.29
226	70	3	0	3	0	0	0	0	0	0	1	1	0.11	0.1231888827	0.0875095557	24.8	0	1	4	0		4	148	166	158	156	164	150	1							1.1006711409	0	0	102	0	106.5	162.8	162	28.138271605	1.78771479	2	3790.785	3104.045	2923.91
227	81	4	0	1	0	0	0	0	0	0	1	1	0.11	0.067948715	0.055551281	21.5	0	1	4	0		1	176	178	172	160		158	0				1			0.9090909091	0	0	107.5	0	123	178.6	149.6	36.198561583	1.755180361	3	4.285	7.59	3.41
228	55	2	1	1	0	0	0	0	0	0	1	1	0.16	0.1417245905	0.1726125357	21.6	0	0	3	0		1	150	154	160	188	170	144	1							1.0884353741	0	0	101.5	0	113.6	215.4	175	31.903817143	2.1295053462	3	0	0	0
229	57	2	0	1	0	0	0	0	0	0	1	1	0.01	0.0239894528	0.0587070312	3.9	1	0	1	0		3	120	146	148	152	158	126	1							1.2032520325	0	0	112.5	0	116.5	226	177.3	32.610992296	2.1941011614	3	0	0	0
230	55	2	0	4	1	1	0	0	0	0	1	1	0.03	0.0154246715	0.0479112032	11.7	0	1	3	0		4	144	160	166	168	166	144	1							1.1527777778	0	0	113	0	122.2	202	164	34.067221892	1.9768915688	3	36.215	37.965	26.805
231	51	1	1	1	0	0	0	0	0	0	1	1	0.06	0.0530996892	0.0873056813	7.9	0	0	1	0		2	108	120	126	124	112	110	1							1.1376146789	0	0	96	0	105.2	181	177.8	25.970966228	2.000601754	2	0	0	0
232	65	3	1	2	0	0	0	0	0	0	1	1	0.12	0.0827996891	0.1299621343	13.2	0	0	1	0		2	120	138	140	134	138	124	1							1.131147541	0	0	95.7	0	100.2	167.5	169.5	26.445297204	1.8698254066	2	388.335	327.35	278.805
233	76	4	0	1	0	0	0	0	0	0	0	0	0.14	0.1025275676	0.0849780019	18.5	1	0	3	0		3	140	150	156	158	154	130	1							1.1142857143	0	0	92.5	0	103	135.5	164.5	22.713315657	1.6720189952	1	372.68	288.095	273.58
234	57	2	0	1	0	0	0	0	0	0	0	0	0.01	0.0132377812	0.0406110294	2.8	0	0	1	0		2	112	120	140	140	126	116	1							1.2280701754	0	0	79.9	0	90.9	115.2	159.7	20.488760822	1.5274257054	1	0	0	0
235	70	3	0	4	1	1	0	0	0	0	1	1		0.3370505173	0.2513366598	30	1	1	4	3	2	4	120	118	118	118	118	120	1							0.9833333333	0	0	72.9	0	86.5	107	156	19.943786982	1.4552920829	1	29.595	37.965	20.97
236	65	3	1	4	1	1	0	0	0	0	1	1		0.0919712443	0.1037522314	29.4	0	1	3	3	2	3	130	140	146	148	144	134	1							1.1060606061	0	0	100.7	0	98.1	176	167	28.62547958	1.889117855	2	1623.57	1282.1	1240.91
237	66	3	0	3	0	0	0	0	0	0	1	1	0.06	0.0522489056	0.0829027773	11.7	1	1	3	0		3	134	138	162	158	154	136	1							1.1703703704	0	0	95.7	0	112.4	179.4	162.4	30.854849669	1.8663630676	3	2.13	6.395	1.815
238	76	4	0	2	0	0	0	0	0	0	1	1		0.0748210005	0.0606815875	24.8	1	1	4	3	2	2	164	158	170	174	180	160	1							1.049382716	0	0	104.6	0	106.7	154.4	151.7	30.433309332	1.6666191751	3	2527.905	2081.865	2024.11
239	52	1	1	2	0	0	0	0	0	0	1	1	0.1	0.0766845915	0.1197457157	18.4	1	1	3	1		2	138	166	168	164	170	134	1							1.2352941176	0	0	112.7	0	105.4	202.2	170.4	31.587482642	2.0333829128	3	10.515	10.515	8.055
240	51	1	1	1	0	0	0	0	0	0	1	1	0.06	0.0348702453	0.0561256466	11.2	0	0	2	0		3	126	150	154	152	144	118	1							1.2459016393	0	0	92.8	0	106.8	197	180.1	27.549381074	2.0933522583	2	3.74	5.61	2.23
241	68	3	0	1	0	0	0	0	0	0	1	1	0.04	0.0182747969	0.0433060865	8.6	0	1	3	0		4	138	164	172	174	164	132	1							1.2740740741	0	0	99.3	0	117.8	196	172.9	29.739874445	2.0279485279	2	0	0	0
242	49	1	1	3	0	0	0	0	0	0	1	1	0.04	0.0441173242	0.0797745583	7.9	0	0	2	0		4	122	150	152	162	162	120	1							1.2561983471	0	0	112	0	118	248	178.7	35.226996943	2.29550896	3	0	0	0
243	71	3	1	3	0	0	0	0	0	0	1	1		0.295656035	0.2887065718	30	1	0	1	2		2	136	146	162	170	158	140	1							1.1739130435	0	0	101.1	0	101.4	176.8	170.1	27.717029199	1.9181709767	2	46.73	51.17	29.48
244	45	1	0	4	1	0	1	0	0	0	1	1	0	0.0034281273	0.0123957946	2	0	0	1	0		3	122	134	128	140	132	122	1							1.0983606557	0	0	82.5	0	100.5	152.2	169.3	24.086504697	1.7936976918	1	0	0	0
245	77	4	0	4	1	0	0	0	1	0	1	1	0.11	0.053848891	0.0515313706	11.7	0	1	2	0		1	152	172	170	180	164	160	1							1.1025641026	0	0	96.5	0	105.2	156	160	27.64125	1.7398494455	2	378.515	361.685	298.915
246	62	2	1	1	0	0	0	0	0	0	1	1	0.05	0.0219387999	0.0295811922	5.6	0	0	1	0		3	108	94	136	148	92	120	1							1.1333333333	0	0	88	0	98	157	177	22.731399023	1.8770882785	1	5.14	7.71	4.815
247	73	3	1	3	0	0	0	0	0	0	1	1		0.1672077086	0.1936783634	30	0	1	4	3	2	4	140	156	166	164	156	134	1							1.197080292	0	0	97.8	0	91.4	158	162.1	27.274958794	1.765910444	2	0	0	0
248	59	2	0	3	0	0	0	0	0	0	1	1		0.1580550318	0.1215959183	13.7	1	1	1	3	2	2	108	114	128	128	122	110	1							1.1743119266	0	0	97.5	0	106	153	158	27.800352508	1.7098852797	2	480.545	498.845	360.915
249	78	4	1	1	0	0	0	0	0	0	1	1		0.1749837061	0.2065847863	30	1	1	2	3	2	2	128	142	146	150	152	132	1							1.1230769231	0	0	82	0	89	130	161	22.749122333	1.617414798	1	809.405	651.3	626.09
250	46	1	0	1	0	0	0	0	0	0	1	1	0	0.0037094109	0.0136061981	1.5	0	0	1	0		2	108	102	98	116	100	106	1							0.953271028	0	0	66.7	0	91.9	116.2	164.4	19.501838137	1.5656264377	1	0	0	0
251	63	2	0	3	0	0	0	0	0	0	1	1		0.5705856641	0.3574343592	30	1	1	4	3	2	2	144	188	184	192	196	148	1							1.2876712329	0	0	115.7	0	119.7	190.8	161.7	33.100257813	1.9098853578	3	0	0	0
252	59	2	0	1	0	0	0	0	0	0	1	1	0.05	0.0369282178	0.0851032309	11.7	1	1	3	0		3	144	118	140	152	136	142	1							0.979020979	0	0	95.5	0	106	142	161.1	24.818201679	1.6800164746	1	4.67	7.01	4.53
253	53	1	1	2	0	0	0	0	0	0	1	1	0.08	0.1011382524	0.1131533653	9.4	0	0	1	0		4	120	138	146	152	146	124	1							1.1967213115	0	0	111	0	106	202.2	176.5	29.441828439	2.0859007065	2	0	0	0
254	59	2	0	2	0	0	0	0	0	0	1	1	0.01	0.0133433956	0.0344320958	3.3	0	0	1	1		1	126	132	146	140	142	128	1							1.1181102362	0	0	81.9	0	91	118.2	154.9	22.345377034	1.5104154966	1	0	0	0
255	50	1	0	4	1	1	0	0	0	0	1	1	0	0.0104176249	0.0317042833	3.3	0	0	2	0		3	124	136	138	142	136	128	1							1.0952380952	0	0	100.8	0	119.2	178	157.1	32.714529459	1.8159461361	3	0	0	0
256	48	1	0	1	0	0	0	0	0	0	1	1	0	0.0043170324	0.0161307486	1.5	0	0	1	0		3	100	100	128	128	102	118	1							1.0847457627	0	0	83	0	102	138.2	155.4	25.958468121	1.6179482669	2	0	0	0
257	51	1	0	3	0	0	0	0	0	0	1	1	0	0.0053390895	0.0200010057	2	0	0	1	0		2	108	110	118	120	116	110	1							1.0825688073	0	0	80	0	93.5	128	159.5	22.822417233	1.5959249444	1	0	0	0
258	54	1	0	1	0	0	0	0	0	0	1	1	0.01	0.0100511184	0.029010954	3.9	0	0	1	0		4	100	112	112	114	110	98	1							1.1313131313	0	0	77.6	0	98.2	132	162.2	22.758586087	1.636731777	1	103.585	77.69	83.335
259	50	1	0	2	0	0	0	0	0	0	1	1	0.01	0.02236379	0.0652804707	6.3	1	0	3	0		1	128	136	140	150	138	122	1							1.12	0	0	103	0	110.2	175	163	29.876924235	1.8517140049	2	0	0	0
260	67	3	1	1	0	0	0	0	0	0	1	1	0.16	0.1244160366	0.1845218203	21.6	0	0	3	0		2	166	186	192	192	184	162	1							1.1707317073	0	0	100	0	104.8	196	183.4	26.432026106	2.1165087726	2	2435.61	1973.765	1789.92
261	58	2	1	1	0	0	0	0	0	0	1	1	0.12	0.084399714	0.1211057201	15.6	0	0	1	0		1	134	150	152	150	148	140	1							1.0948905109	0	0	105	0	110.5	204.5	175.3	30.185788587	2.0856108345	3	190.425	168.23	125.3
262	46	1	0	4	1	1	0	0	0	0	1	1	0	0.0132772889	0.0352552769	2.8	0	0	2	0		1	136	152	150	156	160	142	1							1.0935251799	0	0	101.7	0	106.7	154.4	157.9	28.090280883	1.7157297129	2	0	0	0
263	77	4	1	3	0	0	0	0	0	0	1	1	0.12	0.104052344	0.1677505306	25.3	0	1	4	0		1	142	186	200		180	150	0			1				1.2328767123	0	0	83.1	0	92.2	129.6	163.3	22.044775375	1.6319950492	1	2323.23	1966.205	1804.155
264	53	1	1	3	0	0	0	0	0	0	1	1	0.04	0.0322329925	0.0564767274	4.7	0	0	1	0		3	126	150	136	154	142	136	1							1.1029411765	0	0	110	0	117	238	178	34.072970585	2.2492950929	3	0	0	0
265	60	2	0	2	0	0	0	0	0	0	1	1		0.0936860274	0.1714905435	15.9	1	0	3	3	2	2	130	144	144	150	148	130	1							1.1076923077	0	0	88	0	93.8	132	158.6	23.803488596	1.6103135814	1	0	0	0
266	78	4	1	2	0	0	0	0	0	0	1	1	0.16	0.2150179351	0.2342464547	29.4	0	0	3	0		4	148	168	162	154	152	146	1							1.0476190476	0	0	87.9	0	96.6	144	167	23.420846929	1.7346834221	1	111.69	174.54	119.445
267	68	3	1	1	0	0	0	0	0	0	1	1	0.12	0.0955394802	0.1486285362	13.2	0	0	1	0		3	118	144	146	148	114	118	1							1.2372881356	0	0	103.2	0	106.7	190	175.5	27.981591059	2.0231026565	2	187.62	149.305	148.01
268	50	1	0	3	0	0	0	0	0	0	1	1				5.3		1	1			2	116	108	100	108	112	116	1							0.9310344828	0	0	83.8	0	110.3	171.6	156.9	31.618731469	1.7862539697	3	0	0	0
269	69	3	1	1	1	0	0	0	0	0	1	1	0.12	0.0445506848	0.0663321034	18.4	0	1	2	0		2	124	148	146	136	158	128	1							1.1746031746	0	0	114	0	108	174	163.5	29.524787476	1.8513159027	2	0	0	0
270	60	2	1	1	0	0	0	0	0	0	1	1	0.1	0.0723846272	0.0975109024	15.6	0	0	2	0		4	140	134	162	158	162	136	1							1.1739130435	0	0	95.5	0	103.7	179.5	171.6	27.650496357	1.9428941937	2	2.805	4.205	1.695
271	46	1	1	4	1	0	0	1	0	0	1	1	0.06	0.0573928921	0.0642638904	5.6	0	0	1	0		2	112	134	130	138	132	110	1							1.2072072072	0	0	97.5	0	103.5	187	169	29.69896012	1.9552273833	2	28.505	30.845	24.92
272	80	4	0	1	0	0	0	0	0	0	1	1	0.06	0.0451821618	0.0388230585	8.6	0	0	1	0		4	128	146	146	152	136	134	1							1.1145038168	0	0	85	0	94.1	123.5	155.1	23.287153605	1.5402766714	1	392.14	350.48	276.6
273	55	2	1	3	0	0	0	0	0	0	1	1	0.12	0.1340517247	0.1325288703	18.4	0	1	5	0		2	178	182	190	198	198	198	1							0.9595959596	0	0	87	0	95	148.3	166.7	24.207112987	1.7542239112	1	549.325	465.44	449.65
274	54	1	1	1	0	0	0	0	0	0	1	1	0.06	0.0614239309	0.1002028346	7.9	0	0	1	0		3	120	150	154	150	146	128	1							1.2096774194	0	0	105.2	0	113	224	183	30.340231121	2.2365529023	3	9.54	10.51	8.085
275	49	1	1	1	0	0	0	0	0	0	1	1	0.02	0.0264682351	0.0467982736	3.3	0	0	1	0		2	94	100	114	104	108	92	1							1.1612903226	0	0	80.1	0	92.6	144	176.6	20.943735259	1.8064212915	1	0	0	0
276	52	1	0	3	0	0	0	0	0	0	1	1	0.01	0.0099714308	0.0270492116	3.3	0	0	1	0		4	126	114	122	128	116	124	1							0.976	0	0	108.3	0	114.5	192	161.2	33.515384	1.9106863532	3	33.88	35.05	24.045
277	70	3	0	1	0	0	0	0	0	0	1	1	0.11	0.0781267557	0.0834225938	24.8	0	1	5	0		2	184	182	180	182	176	188	1							0.9784946237	0	0	93.2	0	97.5	138.2	162.3	23.798196671	1.6697197052	1	0	0	0
278	61	2	1	4	1	1	0	0	0	0	1	1		0.1417245905	0.2032212579	29.4	1	0	1	3	2	3	120	160	160	158	155	138	1							1.1449275362	0	0	90	0	98	175	166	28.806793439	1.8763604137	2	0	0	0
279	50	1	1	4	1	0	0	1	0	0	1	1	0.16	0.1391233077	0.177537201	25.3	1	0	3	0		1	134	156	162	166	158	138	1							1.1911764706	0	0	110	0	104.2	205.4	175.8	30.146419877	2.0938260337	3	0	0	0
280	64	2	0	3	0	0	0	0	0	0	0	0		0.0628317106	0.1233950019	15.9	1	1	3	3	2	1	142	154	170	168	160	144	1							1.1748251748	0	0	88	0	100	148	158.3	26.790013444	1.6882300242	2	0	0	0
281	72	3	1	2	0	0	0	0	0	0	1	1	0.08	0.0520761154	0.0897917253	11.2	0	0	1	0		4	128	126	132	140	134	122	1							1.056	0	0	64.5	0	82.7	105	166.4	17.201079419	1.5128237638	1	280.62	244.635	219.415
282	57	2	0	3	0	0	0	0	0	0	1	1	0.06	0.0767142751	0.1032128603	11.7	0	0	3	0		1	166	164	178	172	172	156	1							1.0361445783	0	0	93	0	100.5	148.5	160.1	26.279484129	1.7045674296	2	0	0	0
283	51	1	1	4	1	0	0	0	0	1	1	1	0.2	0.2112458615	0.225526784	29.4	1	1	1	0		4	136	160	150	156	156	134	1							1.1555555556	0	0	94.3	0	104.8	175.5	173.5	26.44546504	1.9397985308	2	0	0	0
284	50	1	0	2		0	0	0	0	0	1	1	0.01	0.0123361089	0.0452071892	4.5	0	0	3	0		2	134	168	174	164	164	138	1							1.2058823529	0	0	78.4	0	99.9	139.4	158.2	25.26520703	1.6450651556	2	0	0	0
285	60	2	1	1	0	0	0	0	0	0	1	1	0.12	0.0928512717	0.132527637	13.2	1	0	1	1		2	120	148	152	150	154	128	1							1.2258064516	0	0	109.6	0	113.2	223	187.1	28.895507994	2.2684530237	2	17.525	23.95	15.48
286	58	2	0	4	1	0	0	0	0	1	1	1	0.02	0.0364600613	0.0795775976	6.3	1	0	3	0		1	134	152	160	162	150	132	1							1.2030075188	0	0	92	0	101	166	164.7	27.758368419	1.8242969169	2	0	0	0
287	48	1	0	4	1	0	0	1	0	0	1	1	0.01	0.0159064423	0.0254464739	2.4	0	0	1	0		2	94	96	118	122	94	102	1							1.2040816327	0	0	74.9	0	95.6	127.3	163	21.733328315	1.6174647031	1	0	0	0
288	54	1	1	4	1	0	1	0	0	0	1	1	0.06	0.0590880938	0.0737686618	6.7	0	0	1	0		1	112	144	130	132	138	114	1							1.2212389381	0	0	86.6	0	95.8	153.7	175	22.765165714	1.8449546964	1	0	0	0
289	48	1	1	1	0	0	0	0	0	0	1	1	0.06	0.0328733213	0.0486409937	5.6	0	0	1	0		2	108	112	110	106	110	108	1							1.0185185185	0	0	111.6	0	108.7	217.7	183	29.48691212	2.2095996872	2	18.305	25.12	14.155
290	70	3	1	3	0	0	0	0	0	0	1	1	0.3	0.5740719444	0.5728279886	30	1	0	3	0		1	136	126	102	130	116	128	1							0.9545454545	0	0	121.7	0	120.2	261.5	184.3	34.921594784	2.4009220767	3	482.265	483.67	354.895
291	50	1	0	1	0	0	0	0	0	0	1	1	0.01	0.023965765	0.0426173057	3.9	0	0	1	0		1	120	142	134	136	120	118	1							1.1428571429	0	0	88.5	0	113	168	163	28.681847266	1.819865053	2	0	0	0
292	47	1	1	3	0	0	0	0	0	0	1	1	0.05	0.0602450593	0.0673319226	5.6	0	0	1	0		2	108	110	124	120	118	108	1							1.1111111111	0	0	103.4	0	108.4	192.9	174.5	28.735212355	2.0277509419	2	0	0	0
293	62	2	1	1	0	0	0	0	0	0	1	1	0.2	0.1232577306	0.1867022007	29.4	1	1	3	0		3	126	172	174	174	176	134	1							1.3384615385	0	0	113.6	0	111.8	220	172.3	33.614385146	2.1246294295	3	0	0	0
294	73	3	1	3	0	0	0	0	0	0	1	1	0.12	0.0590880938	0.0797049683	13.2	0	0	1	1		4	106	132	140	142	122	108	1							1.308411215	0	0	124	0	114.2	232.4	174.7	34.540081631	2.1966427737	3	12.85	16.825	10.985
295	52	1	0	3	0	0	0	0	0	0	1	1	0.01	0.0088488704	0.0261017494	3.9	0	1	1	0		1	134	148	144	150	146	138	1							1.0882352941	0	0	83.4	0	108.5	176.2	176.2	25.743473326	1.9649591088	2	0	0	0
296	61	2	1	4	1	1	0	0	0	0	1	1	0.16	0.0827996891	0.1410070764	25.3	1	1	4	0		1	130	140	142	152	150	110	1							1.0923076923	0	0	107.1	0	103.9	192	166.3	31.491241043	1.9543242918	3	0	0	0
297	49	1	0	3	0	0	0	0	0	0	1	1	0	0.0134765913	0.0348353102	3.9	0	1	2	0		4	128	134	144	158	142	132	1							1.1076923077	0	0	113.5	0	137.5	249.5	168.8	39.719037084	2.2082423356	3	5.45	7.01	5.09
298	75	4	1	4	1	0	0	0	0	1	1	1		0.2649099802	0.3601178299	30	1	1	1	3	2	2	124	142	136	126	116	122	1							1.0243902439	0	0	107.4	0	107.8	192.5	162.6	33.026511077	1.9248291259	3	1765.725	1469.92	1302.545
299	64	2	1	1	0	0	0	0	0	0	1	1	0.1	0.07595131	0.1232285779	15.6	0	0	3	0		1	112	132	134	146	140	126	1							1.0634920635	0	0	102	0	112	199	176.4	29.008746356	2.070955447	2	428.53	348.87	316.22
300	77	4	1	1	0	0	0	0	0	0	1	1		0.3482456594	0.4426866	30	0	1	4	3	2	2	144	172	178	152	176	138	1							1.2482269504	0	0	101	0	109	196	177.6	28.186632579	2.0677674985	2	126.565	120.915	91.11
301	53	1	1	1	0	0	0	0	0	0	1	1	0.03	0.029210884	0.0396299362	5.6	0	0	2	0		2	122	120	152	152	140	120	1							1.2561983471	0	0	101.5	0	113.5	182	161.7	31.573621184	1.8719396	3	0	0	0
302	50	1	0	3	0	0	0	0	0	0	1	1	0.01	0.0179873516	0.0483681392	7.3	0	1	4	0		4	172	178	184	166	168	162	1							0.976744186	0	0	89	0	105	142	158.6	25.606783186	1.6610743859	2	0	0	0
303	53	1	0	1	0	0	0	0	0	0	1	1	0	0.006090181	0.0224749924	2	0	0	1	0		3	124	152	150	130	156	130	1							1.1968503937	0	0	72.4	0	90.4	111.2	160.3	19.629570102	1.5087527186	1	0	0	0
304	80	4	0	4	1	1	0	0	0	0	1	1	0.22	0.096856097	0.0808348896	24.8	1	1	5	1		3	156	206	198	194	188	160	1							1.2278481013	0	0	117.6	0	121.3	205.8	152.9	39.93038021	1.8938973515	3	85.985	78.505	59.3
305	68	3	1	1	0	0	0	0	0	0	1	1		0.1626920937	0.1747326851	30	1	1	1	2		1	104	70				144	0		0		0	0	0	0.4861111111	0	0	99.5	0	97	164	163.9	27.692297384	1.8085274467	2	83.335	68.76	67.145
306	68	3	1	1	0	0	0	0	0	0	1	1	0.1	0.0424246947	0.0633080668	13.2	0	0	2	0		4	110	140	132	150	106	130	1							1.0769230769	0	0	102.5	0	100	170	175.2	25.121974104	1.92730187	2	40.695	47.9	32.465
307	52	1	0	4	1	1	0	0	0	0	1	1	0.01	0.0177395147	0.0470383777	3.3	0	0	1	0		2	110	144	142	140	138	108	1							1.2844036697	0	0	160	0	163.3	265.2	159.3	47.404002681	2.1730609656	4	5.14	7.71	5.11
308	70	3	0	2	0	0	0	0	0	0	1	1	0.08	0.1302878148	0.1252726075	21.5	1	1	5	1		4	164	164	170	166	160	166	1							1.0060606061	0	0	98.8	0	91	127.8	156.8	23.578261662	1.5752454452	1	363.105	332.26	286.215
309	61	2	0	4	1	1	0	0	0	0	1	1		0.1289586558	0.1999736035	28.5	1	1	3	3	2	2	120	130	140	130	130	120	1							1.0833333333	0	0	105.5	0	110	177	159.2	31.678177319	1.8291279521	3	31.155	40.89	24.03
310	46	1	0	3	0	0	0	0	0	0	1	1	0.01	0.0142331182	0.0404439141	4.5	1	0	3	1		4	136	144	150	146	144	134	1							1.0814814815	0	0	135.1	0	134.9	295.5	170.5	46.108581798	2.3901977679	4	0	0	0
311	62	2	1	1	0	0	0	0	0	0	1	1		0.1612114427	0.2180361197	30	1	1	3	3	2	2	152	172	174	164	168	154	1							1.0980392157	0	0	123.6	0	114.3	231	169.8	36.342069448	2.1462812971	3	1044.67	854.475	708.01
312	65	3	1	4	1	0	0	1	0	0	1	1		0.4958783244	0.425958596	30	1	0	1	3	2	1	130	146	142	142	144	136	1							1.0827067669	0	0	99.8	0	99.5	158.2	162.3	27.242219345	1.7684403189	2	8.645	16.12	8.9
313	47	1	1	3	0	0	0	0	0	0	1	1	0.03	0.0345293413	0.0567301403	6.7	0	1	1	1		2	112	108	126	130	90	114	1							1.1150442478	0	0	98	0	105.9	199.5	179.1	28.211408803	2.0961229819	2	0.935	2.805	1.86
314	65	3	1	1	0	0	0	0	0	0	1	1	0.08	0.0369861387	0.0649084111	7.9	0	0	1	0		3	108	134	134	140	136	106	1							1.2523364486	0	0	93	0	106.5	178.3	186	23.377523413	2.0539172045	1	25.465	44.16	25.48
315	55	2	1	4	1	1	0	0	0	0	1	1	0.1	0.0644694874	0.1048880165	15.6	1	1	1	0		2	122	142	158	154	148	132	1							1.1666666667	0	0	104.4	0	101.9	189.2	163.7	32.025566383	1.9200984678	3	431.085	393.115	334.725
316	54	1	1	3	0	0	0	0	0	0	1	1	0.04	0.0377190382	0.0460139361	6.7	0	0	1	0		1	100	126	124	118	114	98	1							1.1919191919	0	0	103.5	1	117.7	200	171	31.024930748	2.0291149729	3	0	0	0
317	76	4	0	1	0	0	0	0	0	0	1	1	0.06	0.067948715	0.0407169659	8.6	0	0	1	0		1	134	116	118	110	106	130	1							0.8333333333	0	0	88.8	0	100.3	151.8	180	21.252	1.8730949651	1	15.655	28.04	14.935
318	65	3	1	4	1	0	1	0	0	0	1	1	0.3	0.2188476207	0.283968692	30	1	1	5	0		2	164	182	192	196	168	158	1							1.1925465839	0	0	105.2	0	101	179	169.9	28.128030164	1.9266350871	2	151.41	142.995	116.67
319	66	3	0	1	0	0	0	0	0	0	1	1	0.14	0.1990941057	0.1660637818	28.5	1	1	5	0		3	142	178	178	174	170	138	1							1.2428571429	0	0	97.3	0	103.7	196.3	172.5	29.923689981	2.0258624362	2	0	0	0
320	50	1	1	2	0	0	0	0	0	0	1	1	0.04	0.0278062502	0.049054461	4.7	0	0	1	0		1	124	156	158	150	154	126	1							1.232	0	0	94.4	0	98.7	162.3	170	25.473799308	1.848875069	2	0	0	0
321	60	2	0	1	0	0	0	0	0	0	1	1	0.05	0.1001273964	0.1143329141	15.9	0	0	3	0		1	142	126	144	144	142	136	1							1.035971223	0	0	80.8	0	89.3	120	160.3	21.182989319	1.5583878754	1	0	0	0
322	50	1	1	3	0	0	0	0	0	0	1	1	0.06	0.0505766379	0.0833689202	7.9	0	0	1	1		1	108	118	128	126	124	108	1							1.1666666667	0	0	91.5	0	104	189	175.4	27.866066681	2.017736481	2	0	0	0
323	68	3	1	1		0	0	0	0	0	1	1	0.12	0.0670103854	0.1185455538	15.6	0	1	1	0		3	166	172	178	160	176	168	1							1.0538922156	0	0	93	0	95.5	153	169.5	24.156002819	1.7992380205	1	1446.78	1187.43	1135.29
324	54	1	0	4		0	1	0	0	0	1	1	0.02	0.0527599144	0.0693293004	5.3	0	0	1	0		3	120	138	136	138	132	126	1							1.1219512195	0	0	84	0	96.5	126	147.5	26.2699684	1.4978848346	2	0	0	0
325	66	3	0	1	0	0	0	0	0	0	1	1	0.02	0.031092883	0.0533721017	7.3	1	1	1	0		2	128	136	134	134	146	130	1							1.0542635659	0	0	96.5	0	112.5	165	156.2	30.675731727	1.7510403348	3	0	0	0
326	62	2	0	3	0	0	0	0	0	0	0	0	0.05	0.1193271403	0.1658791155	18.5	1	1	4	0		2	136	134	166	132	144	136	1							1.0588235294	0	0	94.2	0	105.6	175.4	163.4	29.798783201	1.8568081793	2	132.95	121.97	97.05
327	65	3	1	1	0	0	0	0	0	0	1	1	0.1	0.0885296615	0.1010804936	15.6	0	0	3	0		1	140	148	148	144	144	140	1							1.0285714286	0	0	95.8	0	100.6	175.3	169.6	27.644151611	1.9071628632	2	1231.73	1006.45	947.24
328	63	2	1	3	0	0	0	0	0	0	1	1	0.1	0.0525854816	0.0943743882	9.4	0	0	1	0		3	126	140	138	140	140	120	1							1.1382113821	0	0	93	0	100	166.5	177	24.106865843	1.9245464458	1	91.91	91.125	68.385
329	51	1	1	1	0	0	0	0	0	0	1	1	0.04	0.029210884	0.0514164595	4.7	0	0	1	0		2	116	120	142	144	144	118	1							1.2136752137	0	0	95.5	0	106.4	195.2	189.9	24.552907617	2.16686197	1	35.045	28.74	25.055
330	69	3	1	3	0	0	0	0	0	0	1	1	0.16	0.1511830171	0.2087203888	21.6	0	1	5	0		2	180	194	206	212	188	180	1							1.1444444444	0	0	100.2	0	105.3	188	173.2	28.427267733	1.994853614	2	44.155	49.77	40.76
331	51	1	1	3	0	0	0	0	0	0	1	1		0.1111617443	0.121954864	18.4	0	0	2	3	2	3	140	136	138	140	140	136	1							1	0	0	94	0	105.3	170.2	169.9	26.745199631	1.8857961217	2	40.11	37.385	32.39
332	64	2	1	4	1	1	0	0	0	0	1	1		0.2188476207	0.2948292471	30	1	0	3	2		1	132	148	156	154	150	128	1							1.1846153846	0	0	108	0	101.5	183	159.8	32.506528029	1.8602940729	3	70.285	75.935	57.205
333	62	2	0	1	0	0	0	0	0	0	1	1	0.01	0.0173913213	0.0371100902	6.3	0	1	1	0		3	120	124	128	126	124	116	1							1.0677966102	0	0	94.6	0	109.1	140	147.9	29.031183012	1.5695605292	2	124.415	107.48	88.05
334	63	2	0	1	0	0	0	0	0	0	1	1	0.05	0.0710310323	0.122487233	15.9	1	1	3	0		2	130	148	150	154	152	130	1							1.1538461538	0	0	95.5	0	105.8	169	170	26.525397924	1.8809361133	2	48.87	39.72	30.37
335	66	3	1	3	0	0	0	0	0	0	1	1	0.12	0.0557448711	0.1033719755	18.4	1	1	2	1		4	124	144	152	154	152	124	1							1.2258064516	0	0	105	0	107	190.5	166	31.358252286	1.9452725466	3	3.505	5.255	3.36
336	66	3	0	3	0	0	0	0	0	0	1	1		0.1283586448	0.1352380348	18.5	1	1	1	3	2	4	118	152	160	148	154	116	1							1.3162393162	0	0	97	0	95	141.5	160.4	24.947139632	1.6722121637	1	0	0	0
337	67	3	1	1	0	0	0	0	0	0	1	1		0.1497975107	0.2096837052	29.4	1	0	1	3	2	2	132	156	164	160	156	130	1							1.2213740458	0	0	109.7	0	110.7	222.7	180.6	30.971181334	2.2097756589	3	57.83	102.805	60.345
338	46	1	1	1	0	0	0	0	0	0	1	1	0.08	0.0992384474	0.106102642	11.2	1	1	4	0		3	140	172	176	174	180	146	1							1.2307692308	0	0	113	0	112	243	188	31.186283386	2.360988297	3	0	0	0
339	76	4	0	3	0	0	0	0	0	0	1	1		0.346686517	0.1773849394	30	1	1	6	3	2	2	184	184	190	182	198	182	1							1.0382513661	0	0	105.5	0	107.5	167	158.7	30.077079484	1.780407846	3	9.345	11.215	8.675
340	77	4	1	2	0	0	0	0	0	0	1	1	0.1	0.0602450593	0.1030349636	13.2	0	0	1	1		2	118	126	118	120	132	112	1							1.0956521739	0	0	79.9	0	88.3	120.8	167.3	19.577088236	1.6119803061	1	0	0	0
341	64	2	0	1	0	0	0	0	0	0	1	1	0.01	0.0168482497	0.0358153515	5.3	0	1	1	0		3	140	160	160	150	150	126	1							1.0714285714	0	0	80	0	93.5	125.3	165.4	20.775577582	1.6237313424	1	0	0	0
342	58	2	0	4	1	0	0	1	0	0	1	1	0.01	0.0216243451	0.0511982223	3.9	0	0	1	0		3	128	132	136	126	126	126	1							0.9921259843	0	0	104.8	0	106.5	171.7	156.9	31.637157303	1.7866962953	3	0	0	0
343	55	2	0	1	0	0	0	0	0	0	1	1	0.02	0.0250549246	0.0530139756	6.3	0	0	2	0		1	142	174	170	178	164	128	1							1.2253521127	0	0	121.4	0	121	198.5	172.4	30.294168313	2.0346253873	3	0	0	0
344	59	2	1	3	0	0	0	0	0	0	1	1	0.1	0.0520761154	0.0800772985	15.6	0	1	2	0		3	136	142	152	150	122	132	1							1.1194029851	0	0	100.7	0	104.6	206.4	189.4	26.098935225	2.2146180155	2	74.185	95.8	63.235
345	48	1	1	1	0	0	0	0	0	0	1	1	0.03	0.0251937668	0.0469268224	3.9	0	0	1	0		3	94	110	122	130	118	100	1							1.2577319588	0	0	80.7	0	96	137	169.8	21.553521707	1.7189284145	1	0	0	0
346	55	2	1	4	1	1	0	0	0	0	1	1	0.12	0.0723846272	0.1024222183	13.2	0	0	1	0		2	104	126	120	124	130	102	1							1.2233009709	0	0	96.5	0	101.8	178.4	181.4	24.591970573	2.0174443723	1	246.115	195.68	181.455
347	73	3	1	4	1	0	1	0	0	0	1	1		0.6253418385	0.5492205557	30	0	1	4	3	2	3	140	126	146	90	88	146	1							0.6293706294	0	0	100.7	0	96.5	154.3	166.8	25.156306609	1.7848198178	2	19.63	18.225	11.03
348	77	4	1	4	1	0	0	0	0	1	1	1	0.12	0.1221094404	0.1649371027	25.3	0	1	1	0		3	146	144	150	146	146	148	1							0.9931972789	0	0	81	0	91	146	173	22.127568579	1.7901116372	1	781.365	758.78	606.36
349	59	2	0	3	0	0	0	0	0	0	1	1	0.01	0.0216886058	0.0479598417	4.5	1	1	1	1		4	136	126	126	138	148	132	1							0.9402985075	0	0	125.5	0	130	213.3	154.8	40.375878853	1.9402236064	4	0	0	0
350	61	2	0	4	1	0	0	0	0	1	1	1	0.04	0.0423584458	0.0997016729	11.7	1	1	3	1		3	138	138	146	136	142	132	1							1.0518518519	0	0	110.8	0	111.2	173.5	153.5	33.400715127	1.7663533298	3	72.235	63.665	57.28
351	64	2	0	3	0	0	0	0	0	0	1	1	0.02	0.0592834141	0.0911312296	7.3	0	0	2	0		1	140	142	142	146	140	140	1							1.0142857143	0	0	94	0	114	185	154	35.383707202	1.8194797839	3	0	0	0
352	49	1	1	4	1	0	1	0	0	0	1	1	0.08	0.0541428016	0.0777044703	6.7	0	0	1	0		1	96	112	120	114	116	98	1							1.1958762887	0	0	87	0	92	143.5	167.5	23.20039207	1.735879297	1	0	0	0
353	52	1	1	4	1	0	0	1	0	0	1	1	0.16	0.152580156	0.1909304871	25.3	1	1	4	1		2	158	166	184	186	166	156	1							1.1719745223	0	0	109.6	0	106.9	205	171.8	31.505080087	2.057471883	3	37.19	33.295	24.77
354	83	4	0	2	0	0	0	0	0	0	1	1	0.22	0.1181020656	0.0955430812	28.5	1	1	4	1		4	170	192	198	200	188	172	1							1.1578947368	0	0	96.6	0	100.8	135.8	152.7	26.417684045	1.5856686191	2	0	0	0
355	56	2	0	3	0	0	0	0	0	0	1	1		0.076200079	0.1555051841	18.5	1	1	3	3	2	3	128	148	146	144	148	126	1							1.1653543307	0	0	119.5	0	112.7	199.2	156.3	36.98660114	1.8978634124	3	0	0	0
356	63	2	1	4	1	1	0	0	0	0	1	1	0.06	0.0335261491	0.0591165931	6.7	0	0	1	0		4	118	132	138	140	136	120	1							1.1596638655	0	0	108.6	0	106	184	162.1	31.763243152	1.8840264166	3	314.965	290.2	260.61
357	48	1	1	4	1	0	0	0	0	1	1	1	0.05	0.051071736	0.0520871273	7.9	0	0	1	0		2	114	110	120	128	90	112	1							1.0619469027	0	0	90.3	0	97.6	170.3	167.1	27.665262418	1.8636780015	2	0	0	0
358	71	3	1	3	0	0	0	0	0	0	1	1	0.12	0.0683167651	0.1124292423	25.3	0	1	3	0		3	126	154	150	140	140	134	1							1.0769230769	0	0	96.5	0	98.5	167.5	166.4	27.439817169	1.8449694557	2	0	0	0
359	46	1	1	4	1	1	0	0	0	0	1	1	0.2	0.1443703228	0.1346020569	13.2	0	0	1	0		3	94	118	122	128	120	98	1							1.2708333333	0	0	94.5	0	98.3	180	169.1	28.553433298	1.9246052119	2	0	0	0
360	79	4	0	4	1	1	0	0	0	0	1	1		0.0889024036	0.0613293791	15.9	1	1	1	3	2	2	138	158	162	150	148	138	1							1.0869565217	0	0	118	0	122.4	175.6	151.4	34.74927973	1.7577653706	3	54.865	54.14	47.115
361	54	1	0	1	0	0	0	0	0	0	1	1	0.01	0.020137353	0.0438027019	2.8	0	0	1	0		4	114	128	128	122	126	102	1							1.1052631579	0	0	81	0	94.2	138.8	167.6	22.413747928	1.7122253035	1	1.4	4.205	1.205
362	48	1	0	4	1	1	0	0	0	0	1	1	0.01	0.0114612578	0.0302873187	2.4	0	0	1	0		1	122	130	136	144	140	126	1							1.0967741935	0	0	85.2	0	102	149	160.7	26.171436493	1.7116399013	2	0	0	0
363	54	1	0	3	0	0	0	0	0	0	1	1	0.01	0.0343062366	0.0739913199	10	0	1	6	0		2	168	178	190	194	180	166	1							1.1377245509	0	0	107.5	0	127.1	225.7	165.2	37.513235113	2.0833149056	3	0	0	0
364	71	3	0	3	0	0	0	0	0	0	0	0	0.08	0.0551201758	0.0660310959	18.5	0	1	4	0		3	150	174	182	174	190	144	1							1.2380952381	0	0	93.5	0	112	184.5	163.1	31.460201093	1.8946295499	3	0	0	0
365	50	1	1	1	0	0	0	0	0	0	1	1	0.03	0.0275334179	0.0343050337	7.9	0	1	1	0		4	110	112	120	134	122	112	1							1.0810810811	0	0	92.2	0	99.2	159	172.6	24.209654269	1.8530838834	1	0	0	0
366	61	2	1	1	0	0	0	0	0	0	1	1	0.08	0.043688082	0.082149498	11.2	0	0	2	1		4	130		164	150	150	122	0						1	1.1904761905	0	0	109.5	0	114.5	224.5	180.5	31.25611375	2.216458727	3	0	0	0
367	74	3	0	1	0	0	0	0	0	0	1	1	0.06	0.0537965435	0.0456612552	15.9	0	1	2	0		4	124	136	138	138	132	128	1							1.0952380952	0	0	92.3	0	98.4	139.2	154.4	26.486080163	1.6153353302	2	51.79	40.89	35.035
368	72	3	1	1	0	0	0	0	0	0	1	1	0.1	0.1539890019	0.1727270154	25.3	0	1	4	1		1	162	170	178	120		162	0				1			0.7407407407	0	0	85.4	0	97.3	158	169.2	25.033952014	1.8216555	2	1962.075	1692.21	1487.15
369	60	2	0	4	1	1	0	0	0	0	1	1	0.01	0.0331786731	0.0449332677	6.3	1	1	1	0		4	128	136	136	134	134	128	1							1.046875	0	0	114.5	0	118.2	166.7	146	35.473409645	1.674654334	3	156.74	125.585	101.26
370	78	4	1	1	0	0	0	0	0	0	1	1	0.16	0.184738644	0.2469920295	30	0	0	1	0		3	132	100	122	140	156	130	1							0.9312977099	0	0	106.5	0	102	194.2	183.3	26.217866126	2.1073925253	2	980.185	961.72	798.79
371	67	3	1	4	1	0	1	0	0	0	1	1	0.12	0.1221094404	0.1384024729	25.3	1	1	4	1		1	148	206	214	214	200	156	1							1.4078947368	0	0	139.7	0	125.9	290	174	43.448275862	2.4063792912	4	9.345	14.02	11.745
372	46	1	0	3	0	0	0	0	0	0	1	1	0.01	0.0083191209	0.0265113499	5.3	0	1	3	0		1	128	162	162	158	154	130	1							1.2248062016	0	0	105.8	0	127.8	213	159.6	37.930352196	1.9824712685	3	0	0	0
373	72	3	1	3	0	0	0	0	0	0	1	1	0.2	0.1949705636	0.2807708997	30	0	1	4	0		4	140	138	178	152	130	140	1							1.0857142857	0	0	83	0	92	148	172	22.69226609	1.792941338	1	0	0	0
374	64	2	1	3	0	0	0	0	0	0	1	1		0.29075079	0.2762372861	30	1	1	3	2		2	126	138	134	152	138	138	1							1	0	0	94	0	104.3	179.8	169.6	28.35378471	1.9278182366	2	262.27	241.245	225.95
375	65	3	1	4	1	0	1	0	0	0	1	1	0.25	0.1511830171	0.2098176468	30	1	1	2	0		4	136	162	176	164	158	134	1							1.2148148148	0	0	120.5	0	114.1	219.7	170.7	34.200783912	2.109083647	3	0	0	0
376	68	3	0	1	0	0	0	0	0	0	1	1	0.04	0.0503506052	0.0730384126	10	0	1	4	0		3	160	160	170	166	164	158	1							1.0440251572	0	0	82.6	0	98.1	138.5	162.9	23.674491011	1.6757362602	1	0	0	0
377	69	3	0	1	0	0	0	0	0	0	1	1		0.1861425277	0.1707422952	21.5	1	0	2	3	2	2	126	140	136			126	0							1.1111111111	0	0	121.7	0	125.4	202	155.6	37.844714217	1.9029527898	3	421.15	342.295	289.695
378	82	4	0	2	0	0	0	0	0	0	1	1		0.3579385556	0.2001182294	30	1	1	5	3	2	1	160	152	140	82	78	166	1							0.5030674847	0	0	100.8	0	100.7	130.5	149.3	26.556078399	1.5338205617	2	603.295	513.805	448.94
379	55	2	0	3	0	0	0	0	0	0	1	1		0.1560388684	0.208213813	30	1	1	5	3	2	4	154	176	176	178	164	164	1							1.0731707317	0	0	135.4	0	141.2	270.2	167	43.946616946	2.2666394354	4	0	0	0
380	47	1	1	1	0	0	0	0	0	0	1	1	0.06	0.0827996891	0.0885649167	11.2	0	1	3	0		3	138	146	148	152	140	138	1							1.0724637681	0	0	101	0	110	214	182	29.305156382	2.1848636401	2	361.38	303.745	254.93
381	67	3	1	3	0	0	0	0	0	0	1	1	0.16	0.1101189457	0.1754615083	25.3	0	1	4	1		2	152	146	160	160	166	146	1							1.0738255034	0	0	93.5	0	99.5	189	172.6	28.777513565	1.9943325057	2	5.45	8.18	5.045
382	51	1	0	3	0	0	0	0	0	0	1	1	0.04	0.0900975627	0.1068301249	13.7	0	1	5	0		4	206	208	216	186	200	206	1							0.9708737864	0	0	92.5	0	110.5	171.5	165.1	28.539280747	1.8530008065	2	0	0	0
383	77	4	0	4	1	0	0	1	0	0	1	1	0.06	0.0220345322	0.0316659347	8.6	0	0	3	0		2	152	158	170	148	162	148	1							1.08	0	0	83.8	0	92.4	127	158.2	23.017799805	1.5812043708	1	299.545	304.915	267.33
384	62	2	1	3	0	0	0	0	0	0	1	1	0.12	0.1232577306	0.1339093594	13.2	0	0	1	0		2	114	136	116	116	138	112	1							1.203539823	0	0	93.4	0	95.5	159.6	172.4	24.357427016	1.8544930878	1	0	0	0
385	53	1	1	4	1	0	0	1	0	0	1	1	0.05	0.0424246947	0.0752144237	6.7	1	0	2	1		1	122	140	144	136	142	120	1							1.173553719	0	0	116.5	0	115.5	198.2	166.5	32.43009496	1.9826273875	3	0	0	0
386	78	4	1	3	0	0	0	0	0	0	1	1	0.1	0.0602450593	0.1030349636	13.2	0	0	1	1		2	120	152	152	146	138	120	1							1.2166666667	0	0	99.5	0	102	172.4	167.4	27.906116314	1.8758485305	2	0	0	0
387	64	2	0	3	0	0	0	0	0	0	0	0	0.04	0.0483305624	0.100458942	11.7	1	0	3	0		2	134	128	140	130	142	126	1							1.0769230769	0	0	95	0	101.5	172	165.2	28.587844216	1.8561095209	2	0	0	0
388	72	3	0	3	0	0	0	0	0	0	1	0	0.11	0.2638716127	0.2009251574	28.5	1	0	3	1		1	146	110	108	144	132	146	1							0.7534246575	0	0	90.5	0	101.6	134	154.8	25.365062196	1.5923928175	2	0	0	0
389	56	2	1	3	0	0	0	0	0	0	1	1	0.12	0.1165157247	0.1544461746	21.6	0	1	5	0		4	150	162	190	186	166	150	1							1.24	0	0	122.6	0	126.8	269.4	175.2	39.810940139	2.3438398158	3	0	0	0
390	55	2	1	1	0	0	0	0	0	0	1	1	0.08	0.0614239309	0.0722876121	15.6	1	1	4	0		1	154	118	150	150	156	148	1							0.9933774834	0	0	118.5	0	107.5	209.2	171.6	32.225536701	2.0735307106	3	291.675	249.415	212.24
391	59	2	0	3	0	0	0	0	0	0	1	1	0.01	0.0227878394	0.0524137787	5.3	0	1	1	0		2	102	118	132	130	116	112	1							1.1607142857	0	0	89	0	117.5	166	161.6	28.833570238	1.7993375705	2	0	0	0
392	74	3	0	3	0	0	0	0	0	0	1	1	0.08	0.1157957683	0.0853403452	11.7	1	1	4	0		2	146	152	168	148	170	144	1							1.1586206897	0	0	91.7	0	98.5	142.2	162.5	24.426762604	1.6916002696	1	449.38	383.19	335.145
393	71	3	0	1	0	0	0	0	0	0	1	1	0.02	0.0214751347	0.0303323858	5.3	0	0	1	0		1	114	128	136	142	136	118	1							1.1724137931	0	0	98.9	0	113.9	165.3	164	27.877781083	1.8154089825	2	50.625	41.475	44.21
394	71	3	0	3	0	0	0	0	0	0	1	1	0.06	0.0803307298	0.0802696623	18.5	0	1	5	0		3	156	168	170	172	160	160	1							1.0759493671	0	0	90.5	0	106	157	168	25.232142857	1.8073959671	2	39.72	33.295	29.97
395	70	3	0	3	0	0	0	0	0	0	0	0	0.03	0.0234968309	0.0326995207	8.6	1	1	1	0		1	138	142	128	134	124	136	1							0.9781021898	0	0	104.4	0	126.1	204	161	35.698622738	1.9587919414	3	32.515	30.375	26.29
396	45	1	0	1	0	0	0	0	0	0	1	1	0.06	0.0434496134	0.0450717869	5.3	0	0	1	0		2	106	120	122	130	114	116	1							1.0517241379	0	0	123	0	129	238	175.5	35.050624589	2.2263469589	3	0	0	0
397	67	3	1	3	0	0	0	0	0	0	0	0	0.2	0.2227354178	0.2837391556	30	1	1	1	0		2	140	92	120	140	140	126	1							0.8571428571	0	0	93.5	0	96.3	166	167.4	26.8701584	1.8459305979	2	0	0	0
398	65	3	1	1		0	0	0	0	0	1	1	0.12	0.1702802433	0.188672728	21.6	0	1	4	0		4	122	154	160	166	150	124	1							1.3008130081	0	0	97	0	102	192	186	25.173777315	2.1195644858	2	64.255	51.985	47.63
399	52	1	0	3	0	0	0	0	0	0	1	1	0.01	0.0203779631	0.0547409115	3.9	0	0	2	1		2	134	162	172	182	156	146	1							1.1780821918	0	0	121.5	0	127.9	223.6	155.9	41.73040645	1.9896911835	4	0	0	0
400	51	1	1	2	0	0	0	0	0	0	1	1		0.0445506848	0.0547929551	13.2	0	0	2	3	2	3	128	150	154	156	152	130	1							1.1937984496	0	0	94.5	0	93.5	158.5	168.8	25.232334179	1.8209758506	2	79.445	73.605	52.94
401	58	2	1	3	0	0	0	0	0	0	1	1		0.0626250934	0.0759584045	25.3	0	1	2	3	2	2	130	210	132	128	172	132	1							1.3129770992	0	0	98.6	0	99.8	169.2	168.2	27.128227678	1.8674144869	2	836.465	827.705	674.94
402	67	3	1	1	0	0	0	0	0	0	1	1	0.12	0.0910991323	0.1421497971	13.2	0	0	1	0		1	120	142	146	146	138	122	1							1.2066115702	0	0	99.1	0	103.2	173	167.4	28.003237368	1.8786203613	2	0	0	0
403	65	3	0	1	0	0	0	0	0	0	1	1	0.14	0.166356784	0.1233719144	30	1	1	5	0		4	164		218	210		180	0				1		1	1.1666666667	0	0	102	0	117	180.5	166.8	29.427824647	1.9078387856	2	361.57	354.56	262.955
404	55	2	0	3	0	0	0	0	0	0	1	1	0.02	0.0443076177	0.0912694149	8.6	1	1	2	0		3	130	140	156	160	142	130	1							1.2	0	0	117	0	127.5	280	171.8	43.0313289	2.3489873681	4	0	0	0
405	68	3	1	4	1	0	0	0	0	1	1	1	0.16	0.1101189457	0.187773854	21.6	1	0	2	1		3	130	156	152	144	134	124	1							1.1338582677	0	0	89.2	0	94.4	148	158.1	26.857836236	1.6866833666	2	360.53	363.095	305.03
406	51	1	1	1	0	0	0	0	0	0	1	1	0.05	0.0420115567	0.0683878179	6.7	0	0	1	0		2	102	124	126	132	128	104	1							1.2233009709	0	0	83.8	0	101	167.8	173.8	25.197964408	1.9055458092	2	0	0	0
407	66	3	0	3	0	0	0	0	0	0	1	1	0.05	0.0262965042	0.0552943797	11.7	0	1	3	0		3	156	194	194	194	188	154	1							1.2516129032	0	0	102.6	0	116.5	220	159.8	39.078886155	2.0117292411	3	0	0	0
408	52	1	1	2	0	0	0	0	0	0	1	1	0.05	0.0441173242	0.071645091	6.7	0	0	1	0		3	116	128	128	136	132	112	1							1.1228070175	0	0	79.3	0	89.8	138	168.7	21.99489875	1.7161441884	1	0	0	0
409	76	4	1	1	0	0	0	0	0	0	1	1	0.1	0.0602450593	0.1030349636	13.2	0	0	1	0		4	118	142	144	134	162	138	1							1.0434782609	0	0	138.7	0	127	283.5	183.5	38.190379318	2.4769539297	3	111.685	118.455	85.895
410	68	3	1	3	0	0	0	0	0	0	1	1	0.08	0.0745048589	0.0884213403	13.2	1	1	1	1		2	138	114	124	118	140	158	1							0.7848101266	0	0	105.3	0	102.8	187	169	29.69896012	1.9552273833	2	181.78	152.105	152.29
411	65	3	0	4	1	1	0	0	0	0	1	1	0.02	0.0350213867	0.0637828588	5.3	1	0	1	1		4	108	130	138	130	120	110	1							1.1926605505	0	0	101.2	0	106.7	155	153.8	29.722961102	1.6860911245	2	0	0	0
412	65	3	0	2	0	0	0	0	0	0	1	1	0.03	0.0350213867	0.0637828588	5.3	0	0	1	0		2	126	138	144	146	144	128	1							1.1338582677	0	0	82.8	0	93.8	136.1	162.2	23.465481564	1.6581480203	1	0	0	0
413	56	2	0	4	1	0	0	0	0	1	1	1	0.02	0.0401377708	0.0805996902	6.3	0	0	2	0		1	126	142	144	148	138	122	1							1.1612903226	0	0	110.9	0	112.2	163	147.6	33.938132064	1.6719145159	3	0	0	0
414	55	2	0	1	0	0	0	0	0	0	1	1	0.04	0.047908082	0.0614560468	6.3	0	0	1	0		1	102	116	126	122	124	108	1							1.180952381	0	0	73.1	0	90.3	113.5	167.1	18.438093273	1.5684760612	1	0	0	0
415	63	2	0	3	0	0	0	0	0	0	1	1	0.02	0.0568606101	0.0913660018	7.3	0	0	2	0		2	128	154	148	156	142	140	1							1.1	0	0	85.9	0	98.5	147.5	166.5	24.134404675	1.7486732173	1	19.395	23.835	10.605
416	49	1	1	1	0	0	0	0	0	0	1	1	0.02	0.0262083536	0.0327155251	3.9	0	0	1	0		1	112	98	138	134	120	98	1							1.1964285714	0	0	93.8	0	102	182.3	180.4	25.408945875	2.0279280769	2	0	0	0
417	70	3	0	1	0	0	0	0	0	0	1	0	0.04	0.0638120652	0.058281415	10	1	1	1	0		3	122	146	158	156	152	126	1							1.2580645161	0	0	90.5	0	100	128	161.5	22.260656193	1.6104084708	1	213.205	215.54	165.245
418	75	4	1	1	0	0	0	0	0	0	1	1	0.25	0.295656035	0.30105007	30	0	0	3	0		2	136	178	182	174	184	152	1							1.1973684211	0	0	101.4	0	109.4	219	180	30.66	2.18880989	3	138.325	167.535	124.425
419	59	2	0	1	0	0	0	0	0	0	1	1	0.01	0.0223416889	0.0611822157	7.3	0	1	4	1		1	160	186	148	180	186	152	1							1.1923076923	0	0	86.5	0	104	153.2	161	26.808965703	1.7343249134	2	0	0	0
420	66	3	0	3	0	0	0	0	0	0	0	0		0.2063179181	0.1964014871	28.5	1	1	4	3	2	1	154	158	178	196	200	150	1							1.1710526316	0	0	129	0	142.5	283	167.5	45.754083315	2.3166834743	4	0	0	0
421	54	1	0	3	0	0	0	0	0	0	1	1	0.02	0.0473966034	0.1355021384	8.6	1	1	2	0		1	124	134	130	130	136	130	1							1.0551181102	0	0	118	0	118	208.8	165.3	34.662336422	2.0164154031	3	39.33	34.465	26.51
422	71	3	1	1	0	0	0	0	0	0	1	1	0.16	0.0752247511	0.082639483	29.4	0	1	6	1		2	200	226	242	220	256	192	1							1.2346938776	0	0	100.5	0	107	184.5	174.8	27.389654865	1.992221948	2	88.4	73.6	62.915
423	50	1	1	1	0	0	0	0	0	0	1	1	0.05	0.0380908081	0.0453778892	13.2	1	1	3	1		1	118	164	154	156	150	122	1							1.3	0	0	113	0	118.1	243.4	174.5	36.257909213	2.2383843409	3	44.845	59.7	36.36
424	76	4	1	4	1	1	0	0	0	0	1	1	0.2	0.1165157247	0.1396668502	29.4	1	0	1	0		2	110	150	148	154	154	106	1							1.3888888889	0	0	110.1	0	107.8	183.8	168.7	29.294655002	1.9384383922	2	442.775	424.085	367.195
425	50	1	1	3	0	0	0	0	0	0	1	1		0.1154260313	0.1604972957	21.6	1	1	4	2		2	140	140	140	158	142	136	1							1.0144927536	0	0	105	0	108	210.8	170.5	32.892348707	2.070579515	3	9.545	14.6	10.815
426	71	3	1	3	0	0	0	0	0	0	1	1	0.2	0.3710740303	0.383305122	30	1	1	4	0		3	140	130	136	154	150	136	1							0.9855072464	0	0	110	0	115	221.5	179.9	31.04448429	2.1985085366	3	6.035	7.01	3.97
427	46	1	0	1	0	0	0	0	0	0	1	1	0.01	0.0178807185	0.0371031724	3.3	1	0	1	0		2	104	102	106	120	116	108	1							1	0	0	105.1	0	116.2	188	163.6	31.861359031	1.914065103	3	0	0	0
428	82	4	0	1	0	0	0	0	0	0	1	1	0.11	0.08805796	0.0652930922	21.5	0	1	5	0		2	164	158	168	174	166	164	1							1.0243902439	0	0	92.8	0	96.6	125	166.2	20.526789089	1.6277622485	1	174.07	149.54	125.06
429	71	3	0	1	0	0	0	0	0	0	1	1	0.06	0.132613461	0.1110936455	13.7	0	0	2	0		2	134	148	132	110	114	138	1							0.8382352941	0	0	87.5	0	99	142	162.2	24.482721397	1.6883253441	1	443.74	380.265	315.24
430	54	1	0	1	0	0	0	0	0	0	1	1	0.01	0.022900746	0.0818496617	5.3	1	0	1	1		4	92	118	132	124	138	106	1							1.2452830189	0	0	102.1	0	118	214	160.3	37.776330952	1.9927342475	3	3.9	5.845	2.655
431	46	1	1	4	1	0	0	0	0	1	1	1	0.02	0.0225993295	0.0283690806	3.9	0	0	1	0		1	110	112	120	120	112	110	1							1.0909090909	0	0	94.8	0	106.2	189	172.6	28.777513565	1.9943325057	2	0	0	0
432	76	4	0	4	1	1	0	0	0	0	1	1	0.3	0.277450447	0.1452720052	30	1	1	5	1		2	156	160	142	132	128	160	1							0.835443038	0	0	98.8	0	99	135.2	156.3	25.103355794	1.6096523218	2	652.595	543.95	489.7
433	77	4	1	1	0	0	0	0	0	0	1	1		0.1001841018	0.1537073084	29.4	0	0	1	2		1	124	234	212	174	152	132	1							1.359375	0	0	101	0	95	176.7	170.9	27.442613555	1.9242445109	2	79.91	91.12	64.18
434	68	3	0	1	0	0	0	0	0	0	1	1	0.02	0.0195868096	0.0336195355	4.5	0	0	1	0		2	124	138	144	152	156	128	1							1.1428571429	0	0	120	0	122.4	211.5	167.9	34.031573148	2.0505265178	3	0	0	0
435	58	2	1	1	0	0	0	0	0	0	1	1	0.06	0.0411970504	0.0713276099	6.7	0	0	1	0		2	128	118	162	156	146	134	1							1.1908396947	0	0	116	0	114	242	191.1	30.05848155	2.3849663508	3	42.44	36.56	30.285
436	51	1	0	4	1	0	0	1	0	0	1	1	0.01	0.0141626353	0.0267042914	3.3	0	0	1	0		1	118	130	126	132	132	122	1							1.0833333333	0	0	74.5	0	87	103.3	152.6	20.121682879	1.4109655198	1	0	0	0
437	66	3	0	3	0	0	0	0	0	0	0	0	0.01	0.0117847829	0.0285855523	3.3	0	0	1	0		1	126	140	142	132	138	136	1							1.0147058824	0	0	86.3	0	101.2	146	162.5	25.07951716	1.7106666192	2	0	0	0
438	74	3	1	3	0	0	0	0	0	0	1	1	0.2	0.4324437532	0.4490525302	30	1	0	3	0		1	148	160	160	154	148	158	1							0.9746835443	0	0	102.9	0	98.7	190.6	173.5	28.720829838	2.0090515512	2	27.57	32.245	27.355
439	50	1	0	3	0	0	0	0	0	0	1	1	0.01	0.0225859923	0.0381479915	3.9	0	0	1	0		2	106	120	116	124	120	106	1							1.1320754717	0	0	83	0	101.5	144.7	160.2	25.575053655	1.6866546738	2	0	0	0
440	61	2	0	3	0	0	0	0	0	0	1	1	0.06	0.2760444605	0.1823511902	18.5	1	1	4	0		3	160	160	170	166	160	140	1							1.0375	0	0	96.2	0	108	166.2	160.2	29.375078904	1.7889377625	2	0	0	0
441	68	3	0	2	0	0	0	0	0	0	1	1	0.04	0.0503506052	0.0730384126	13.7	0	1	4	0		1	198	200	198	206	196	200	1							1.0050251256	0	0	80.3	0	86.9	109	155.8	20.368762163	1.4654276872	1	36.915	70.095	43.565
442	72	3	1	1	0	0	0	0	0	0	1	1	0.08	0.0328733213	0.0475933221	13.2	0	0	2	0		1	148	160	158	120	154	144	1							1.0547945205	0	0	95.3	0	100.5	161.5	171.3	24.964958395	1.8552145399	1	275.32	255.85	227.22
443	54	1	1	1	0	0	0	0	0	0	1	1	0.04	0.0338573233	0.0591848583	4.7	0	0	1	0		2	130	148	156	166	144	134	1							1.1818181818	0	0	96	0	102.8	180.3	179.6	25.354561733	2.0119491592	2	0	0	0
444	75	4	0	3	0	0	0	0	0	0	1	1	0.22	0.3302879706	0.1191668536	30	1	1	5	1		2	178	188	206	206	204	184	1							1.138121547	0	0	121.7	0	129.6	199	167.9	32.020250858	1.9981175739	3	207.37	161.215	172.425
445	46	1	0	3	0	0	0	0	0	0	1	1	0.01	0.0356810262	0.062231623	10	1	1	5	1		2	168	176	184	204	188	168	1							1.0952380952	0	0	86.8	0	98.5	151.5	156.4	28.093909642	1.690221957	2	0	0	0
446	61	2	0	1	0	0	0	0	0	0	1	1	0.01	0.0162735025	0.0441626177	3.3	0	0	1	0		4	118	136	144	140	136	122	1							1.1666666667	0	0	98	0	105.5	156	164.5	26.149647546	1.7751904826	2	0	0	0
447	64	2	1	2	0	0	0	0	0	0	1	1	0.2	0.1687377143	0.2187139901	25.3	0	1	5	0		2	182	190	164	182	184	180	1							1.0165745856	0	0	87.6	0	92.5	137.2	164.7	22.942458718	1.6823838244	1	0	0	0
448	79	4	0	3	0	0	0	0	0	0	0	0		0.1772826809	0.1022983821	24.8	1	1	2	3	2	2	164	112	168	184	150	158	1							1.0434782609	0	0	109.8	0	112.8	159.5	155.5	29.920782457	1.7203806718	2	396.43	369.17	351.81
449	56	2	1	1	0	0	0	0	0	0	1	1	0.1	0.0676605381	0.1097786178	15.6	0	0	1	0		2	130	142	158	152	148	128	1							1.1782945736	0	0	124.3	0	119.9	240	169.6	37.847098612	2.1795671056	3	634.55	550.245	490.7
450	72	3	0	1	0	0	0	0	0	0	1	1	0.11	0.2358607039	0.164109984	28.5	1	1	5	1		2	178	176	202	198	196	176	1							1.1186440678	0	0	117	0	114.3	188.5	163	32.181715533	1.9111292798	3	0	0	0
451	67	3	1	3	0	0	0	0	0	0	1	1		0.530915867	0.4573540741	30	1	0	1	2		1	118	94	94	136	132	120	1							0.7899159664	0	0	108.9	0	96.4	181	170.5	28.242481575	1.9407084624	2	99.07	87.62	81.275
452	62	2	0	4	1	0	1	0	0	0	1	1	0.08	0.1620099056	0.1527050181	24.8	0	1	6	0		1	152	190	192	190	184	164	1							1.1585365854	0	0	102	0	103.7	158.2	153.8	30.336596428	1.7007983436	3	24.3	27.335	22.875
453	48	1	0	3	0	0	0	0	0	0	1	1	0	0.0414155486	0.0734352537	7.3	1	1	5	1		1		146	164	150	142		0								0	1	167	0	158.8	295.5	160.2	52.228254008	2.2846200275	4	0	0	0
454	59	2	0	1	1	1	0	0	0	0	1	1	0.03	0.0351592559	0.0458574706	5.3	0	0	1	0		4	104	120	122	122	124	104	1							1.1730769231	0	0	78.8	0	97.6	137.7	172	21.113007031	1.7388085859	1	0	0	0
455	63	2	0	1	0	0	0	0	0	0	1	1	0.04	0.0458939088	0.0962906081	11.7	0	1	4	0		2	150	162	186	188	168		0								0	0	78.9	0	105.2	153.5	161	26.861463678	1.7357674856	2	629.7	516.605	491.61
456	78	4	0	4	1	1	0	0	0	0	1	1		0.2158560531	0.1418807157	30	1	1	5	3	2	4	142	168	176	174	186	144	1							1.2307692308	0	0	89.6	0	100.4	132	148.3	27.22479856	1.5337973484	2	12.615	14.72	8.69
457	46	1	0	3	0	0	0	0	0	0	1	1	0	0.0135436834	0.0369872147	3.9	1	0	3	0		2	134	146	148	164	162	140	1							1.0802919708	0	0	118.3	0	133	248.4	176.1	36.333390409	2.2728024393	3	0	0	0
458	46	1	0	1	0	0	0	0	0	0	1	1	0	0.0063569184	0.0208295181	1.7	0	0	1	0		2	94	130	124	124	130	100	1							1.3402061856	0	0	70	0	101	141	165.9	23.238034198	1.7110136731	1	0	0	0
459	53	1	1	4	1	1	0	0	0	0	1	1	0.08	0.0804538212	0.0889121015	7.9	1	0	1	0		4	128	156	160	166	158	132	1							1.2307692308	0	0	106	0	104.2	205.2	169.9	32.245093797	2.0417957878	3	15.965	23.95	16.91
460	67	3	0	2	0	0	0	0	0	0	1	1		0.1244629126	0.1428805119	21.5	1	0	3	3	2	2	120	132	140	134	130	124	1							1.0983606557	0	0	85	0	94.1	114	143.3	25.181727294	1.4057554542	2	417.075	353.285	351.07
461	60	2	1	1	0	0	0	0	0	0	1	1	0.1	0.0568383707	0.0703432414	11.2	0	0	1	0		2	116	134	130	134	126	116	1							1.1551724138	0	0	92	0	100.5	161.8	171.2	25.040560311	1.8558925288	2	0	0	0
462	54	1	1	4	1	0	0	1	0	0	1	1	0.05	0.0590880938	0.0702280569	5.6	0	0	1	0		3	116	138	144	140	112	112	1							1.2280701754	0	0	93.5	0	99.5	166.5	173.8	25.002747758	1.8992575575	2	0	0	0
463	66	3	0	3	0	0	0	0	0	0	1	1		0.119103523	0.1642328943	28.5	1	1	4	3	2	2	158	172	184	182	178	164	1							1.1304347826	0	0	100.8	0	105	154	161.3	26.848809406	1.7405157199	2	0	0	0
464	46	1	0	1	0	0	0	0	0	0	1	1	0	0.005155928	0.016077237	1.5	0	0	1	0		4	130	136	142	138	142	134	1							1.0757575758	0	0	107.7	0	115.8	181.7	164.2	30.569030667	1.8915512265	3	0	0	0
465	50	1	1	1	0	0	0	0	0	0	1	1	0.05	0.0254437197	0.0516709319	7.9	0	0	2	0		3	128	116	146	144	126	120	1							1.1612903226	0	0	104.5	0	114.5	219.5	177.7	31.530634833	2.170599934	3	50.04	66.59	52.985
466	61	2	0	4	1	0	0	0	0	1	1	1	0.01	0.0162735025	0.0441626177	3.3	0	0	1	0		3	120	140	148	120	124	112	1							1.0689655172	0	0	107.8	0	110.5	151	153.5	29.069210283	1.6651007074	2	0	0	0
467	79	4	1	1	0	0	0	0	0	0	1	1	0.1	0.0602450593	0.1030349636	18.4	0	0	1	0		1	112	126	136	136	144	118	1							1.1826086957	0	0	96.7	0	102.6	170.4	181.3	23.51511073	1.977696802	1	345.11	283.885	283.55
468	78	4	1	4	1	0	0	0	1	0	1	1	0.25	0.0852107387	0.1103399987	30	0	1	2	0		2	130	142	144	144	148	128	1							1.1162790698	0	0	98.8	0	102.6	176.7	170.1	27.701352146	1.9177098029	2	221.98	196.975	170.305
469	53	1	1	1	0	0	0	0	0	0	1	1		0.0345293413	0.0560864053	9.4	0	0	1	3	1	3	120	134	128	134	136	108								1.1166666667	0	0	96	0	115.5	191	187.6	24.617318525	2.1280396381	1	154.405	142.525	125.185
470	52	1	0	1	0	0	0	0	0	0	1	1	0.01	0.0201772585	0.0738476626	3.9	1	0	1	0		2	130	138	146	144	142	132	1							1.0992366412	0	0	101.3	0	114.8	200.7	166.4	32.878634662	1.9923494722	3	0	0	0
471	75	4	1	1	0	0	0	0	0	0	1	1	0.3	0.5132745745	0.4758467764	30	1	1	6	1		2	194	206	210	190	170	190	1							0.9895833333	0	0	95.5	0	98	174	173.6	26.189237402	1.9335424244	2	2763.3	2144.92	2223.625
472	53	1	0	1	0	0	0	0	0	0	1	1	0	0.0084611498	0.0265349013	2	0	0	1	0		1	116	116	122	130	124	116	1							1.0517241379	0	0	73	0	92.4	115	157.3	21.082079222	1.5096338782	1	0	0	0
473	62	2	0	1	0	0	0	0	0	0	1	1	0.01	0.0308489937	0.0539808571	3.9	1	0	1	0		2	120	116	130	140	130	116	1							1.1016949153	0	0	97	0	109.5	184	164.8	30.730983128	1.9067259511	3	5.06	7.595	3.23
474	68	3	1	4	1	1	0	0	0	0	1	1	0.12	0.0919712443	0.1474396931	15.6	0	0	3	0		2	128	150	156	148	156	130	1							1.2093023256	0	0	95.3	0	97.2	168.5	166.3	27.636844353	1.848836761	2	11.92	11.92	7.955
475	68	3	0	1	0	0	0	0	0	0	1	1	0.05	0.0988065507	0.1089813924	13.7	1	1	4	0		3	152	162	176	180	160	160	1							1.1282051282	0	0	115	0	113.5	156	157	28.707696053	1.7161369006	2	8.69	13.04	8.575
476	63	2	1	4	1	0	0	0	0	0	1	1	0.16	0.0689791184	0.1189979236	21.6	1	1	2	0		1	142	158	180	182	160	144	1							1.2587412587	0	0	91.5	0	102.5	190	185.5	25.04602553	2.1060386902	2	3.27	4.905	2.225
477	66	3	0	4	1	1	0	0	0	0	1	1		0.119103523	0.1642328943	28.5	1	1	4	3	2	3	168	170	142	184	182	170	1							1.0059171598	0	0	124.4	0	121.2	195.2	164.6	32.680839001	1.9534948715	3	357.26	334.355	293.63
478	47	1	0	1	0	0	0	0	0	0	1	1	0	0.0124717008	0.0330005965	2.4	0	0	1	0		2	116	128	140	144	130	112	1							1.2280701754	0	0	78.7	0	96.8	134	158.5	24.19464817	1.6198973126	1	0	0	0
479	75	4	0	1	0	0	0	0	0	0	1	1	0.08	0.1805195653	0.0604550218	13.7	0	0	1	0		2	140	120	140	140	120	130	1							1	0	0	81	0	109.5	154.5	165.4	25.617132773	1.7749232333	2	40.5	53.73	36.05
480	54	1	0	2	0	0	0	0	0	0	1	1	0.01	0.0100511184	0.029010954	3.9	0	1	1	0		1	116	132	140	146	130	114	1							1.2173913043	0	0	88.9	0	102.7	148.5	156	27.678994083	1.6728068722	2	150.7	141.595	120.44
481	58	2	1	3	0	0	0	0	0	0	1	1	0.08	0.0716908487	0.0845327973	7.9	0	0	1	0		3	94	102	110	102	100	92	1							1.0967741935	0	0	101.5	0	114.8	213.3	180.3	29.762708298	2.1670290976	2	0	0	0
482	46	1	1	1	0	0	0	0	0	0	1	1	0.05	0.036624944	0.0483958668	7.9	0	1	2	0		3	124	186	164	164	152		0								0	0	119.5	0	118.5	242	187	31.39100346	2.3477585058	3	909.295	852.245	715.695
483	69	3	1	4	1	1	0	0	0	0	1	1		0.1154260313	0.1254316371	25.3	1	1	1	3	2	2	134	160	166	152	154	134	1							1.1492537313	0	0	102.8	0	101.3	195.6	185.5	25.784224177	2.1321994472	2	3490.335	2864.135	2792.345
484	80	4	1	1	0	0	0	0	0	0	1	1	0.16	0.0928512717	0.1101051584	25.3	1	1	1	1		2	124	126	130	118	110	122	1							0.9593495935	0	0	103.2	0	107.4	179.8	163.1	30.658775916	1.8739649609	3	557.265	544.64	456.76
485	51	1	0	3	0	0	0	0	0	0	1	1	0.02	0.0239421002	0.0696415822	11.7	1	1	3	1		4	132	126	140	134	112	120	1							1.0151515152	0	0	112.5	0	128	239	159.9	42.400796933	2.0847595477	4	0	0	0
486	67	3	1	3	0	0	0	0	0	0	1	1	0.16	0.2368072661	0.2222984856	30	0	1	4	1		1	132	140	146	140	144	132	1							1.0909090909	0	0	92.8	0	94	147.2	170.6	22.9415524	1.7782480497	1	1388.145	1215.47	1160.39
487	72	3	0	1	0	0	0	0	0	0	1	1	0.02	0.011575776	0.0182418137	3.3	0	0	1	0		3	118	126	128	134	124	116	1							1.094017094	0	0	78.8	0	90.4	115	156.5	21.298165746	1.5040636222	1	7.71	9.11	4.915
488	49	1	0	1	0	0	0	0	0	0	1	1	0	0.0144466629	0.0386434454	2.4	0	0	1	0		2	108	110	112	132	130	96	1							1.037037037	0	0	82	0	101.5	140.8	161.2	24.577948266	1.6747211607	1	0	0	0
489	55	2	0	1	0	0	0	0	0	0	1	1	0.01	0.0178984471	0.0540044857	5.3	0	1	4	0		1	148	158	174	176	158	150	1							1.1677852349	0	0	88.8	0	97	126	150.7	25.166167705	1.5213751455	2	0	0	0
490	65	3	1	4	1	1	0	0	0	0	1	1	0.16	0.0530996892	0.1036472358	21.6	0	1	2	0		2	134	134	142	146	144	130	1							1.0757575758	0	0	98.7	0	93.4	164	171	25.440443213	1.864994446	2	0	0	0
491	65	3	1	1	0	0	0	0	0	0	1	1	0.16	0.1255844304	0.175523559	21.6	0	1	5	0		4	156	162	188	190	168	156	1							1.2051282051	0	0	99.5	0	108.2	198.5	185.1	26.279719141	2.1422226072	2	23.13	24.53	18.19
492	48	1	0	1	0	0	0	0	0	0	0	0		0.0043170324	0.0161307486	2.8	0	0	1	2		3	92	94	120	116	92	96	1							1.2340425532	0	0	79	0	102.5	153.5	178.4	21.877199421	1.8698383166	1	0	0	0
493	74	3	1	1	0	0	0	0	0	0	1	1	0.12	0.1687377143	0.1884709569	30	0	1	4	0		4	130	198	198	192	210	152	1							1.3026315789	0	0	107.5	0	105	198.4	178	28.403686403	2.0818835703	2	1606.55	1439.865	1219.015
494	52	1	0	2	0	0	0	0	0	0	1	1	0.01	0.0255797827	0.0621070184	5.3	1	0	3	1		2	150	158	160	166	154	142	1							1.095890411	0	0	93.1	0	99.7	141.8	155.8	26.49807775	1.6387795247	2	0	0	0
495	66	3	1	2	0	0	0	0	0	0	1	1	0.1	0.0557448711	0.1033719755	13.2	0	0	2	1		1	126	138	150	152	148	122	1							1.2096774194	0	0	90.6	0	95.6	157.4	164.3	26.448597473	1.7803728804	2	45.8	53.275	33
496	80	4	1	1	0	0	0	0	0	0	1	1	0.12	0.0552058021	0.1032556137	25.3	0	1	2	0		3	130	134	148	168	156	136	1							1.1127819549	0	0	106.1	0	115.2	181	164.7	30.266654722	1.8926180649	3	463.4	408.885	345.17
497	75	4	1	3	0	0	0	0	0	0	1	1	0.25	0.295656035	0.30105007	30	0	1	3	0		2	146	184	188	192	190	160	1							1.175	0	0	102.5	0	102.3	179.5	170.7	27.942834375	1.9355011008	2	272.905	286.69	211.01
498	49	1	0	4	1	1	0	0	0	0	1	1		0.1313847054	0.1774058223	21.5	1	1	4	3	2	1	178	182	180	184	180	176	1							1.0282485876	0	0	106.3	0	127.5	199	153.7	38.210118741	1.8741219136	3	0	0	0
499	54	1	0	4	1	1	0	0	0	0	1	1	0.01	0.020137353	0.0438027019	2.8	0	0	1	0		2	118	132	128	138	136	124	1							1.0909090909	0	0	97.8	0	97.8	143.4	150.8	28.603522152	1.6081297609	2	0	0	0
500	82	4	0	3	0	0	0	0	0	0	1	1	0.11	0.0340041522	0.0388325746	15.9	0	1	3	0		2	172	192	208	180	204	188	1							1.085106383	0	0	93.5	0	104	157	156.7	29.002451243	1.7184191431	2	157.715	160.525	114.405
501	51	1	1	2	0	0	0	0	0	0	1	1	0.06	0.0420115567	0.0683878179	6.7	0	0	1	0		3	102	102	120	120	110	102	1							1.1764705882	0	0	88.5	0	98	165	169.5	26.050591276	1.8579132757	2	0	0	0
502	63	2	1	3	0	0	0	0	0	0	1	1				25.3	1	0	3	1		1	132	112	126	132	118	138	1							0.9333333333	0	0	118	0	112.6	238.8	174.6	35.531937507	2.2212292712	3	0	0	0
503	83	4	1	1	0	0	0	0	0	0	1	1	0.25	0.3237838982	0.324840048	30	0	1	6	0		1	140	214	214	152	140	144	1							1.0704225352	0	0	89.5	0	93	148	168	23.785714286	1.7626138797	1	194.12	217.875	155.31
504	61	2	1	1	0	0	0	0	0	0	1	1	0.08	0.07595131	0.0972510406	13.2	0	0	2	0		1	118	140	154	138	156	128	1							1.203125	0	0	106.2	0	108.7	199.8	179.7	28.065473619	2.1025540257	2	24.535	21.73	16.785
505	61	2	1	1	0	0	0	0	0	0	1	1		0.1915059782	0.2573099043	30	1	1	4	3	2	2	146	160	126	150	158	138	1							1.1126760563	0	0	103	0	104	196.5	185.8	25.819283209	2.1388678505	2	93.85	71.265	70.085
506	53	1	0	2	0	0	0	0	0	0	1	1	0.01	0.0094403382	0.0275912996	2.8	0	0	1	0		2	98	86	82	82	98	100	1							0.8686868687	0	0	74.4	0	93.5	103.5	152	20.320117729	1.4080983101	1	0	0	0
507	70	3	0	2	0	0	0	0	0	0	1	1		0.1581999405	0.1299648542	15.9	1	0	2	3	2	1	136	162	164	166	158	134	1							1.2148148148	0	0	99.3	0	96.8	130.5	150.6	26.099585721	1.5434917035	2	1.87	2.805	1.205
508	80	4	1	1	0	0	0	0	0	0	1	1	0.16	0.1328106871	0.2019414033	29.4	1	1	1	1		1	128	158	156	162	158	130	1							1.2248062016	0	0	111.3	0	108.8	195	172.6	29.691085424	2.020998592	2	240.195	250.95	203.305
509	53	1	0	4	1	0	0	1	0	0	1	1	0	0.0104279932	0.0343239991	2.4	0	0	1	0		3	106	122	114	120	118	102	1							1.1538461538	0	0	71	0	87.8	108.7	156.5	20.131396666	1.4684771105	1	0	0	0
510	65	3	1	4	1	1	0	0	0	0	1	1		0.0876885855	0.1048344699	30	1	1	2	3	2	2	118	150	154	158	148	124	1							1.2727272727	0	0	89	0	94	151.4	160.4	26.692557882	1.7209703503	2	0	0	0
511	66	3	0	3	0	0	0	0	0	0	1	1	0.02	0.0182386189	0.035067747	4.5	0	0	1	0		1	124	136	126	142	150	130	1							1.0708661417	0	0	117	0	120.1	171.8	154.7	32.562337848	1.7689357032	3	0	0	0
512	48	1	0	4	1	0	1	0	0	0	1	1	0.01	0.0129130587	0.0313842489	2.8	0	0	1	0		3	118	146	140	146	150	112	1							1.2695652174	0	0	92.1	0	105.7	154.7	168.6	24.685857575	1.8007434723	1	0	0	0
513	52	1	1	3	0	0	0	0	0	0	1	1		0.0885296615	0.0948350926	25.3	0	1	4	3	2	3	148	162	162	180	162	148	1							1.0945945946	0	0	80	0	92.1	138.5	164.5	23.216193494	1.6876530173	1	0	0	0
514	60	2	0	4	1	1	0	0	0	0	1	1	0.03	0.0458491058	0.1521163611	11.7	1	0	3	0		3	140	142	166	156	156	142	1							1.1063829787	0	0	108.7	0	116.1	172.6	151.3	34.200777662	1.7441036321	3	288.795	255.855	215.34
515	82	4	1	3	0	0	0	0	0	0	1	1	0.12	0.1209710944	0.1676634434	25.3	0	0	1	0		2	122	158	130	136	128	118	1							1.1333333333	0	0	66.6	0	83.3	118	173.8	17.719665078	1.640713174	1	28.04	23.135	18.47
516	77	4	1	3	0	0	0	0	0	0	1	1	0.2	0.359533301	0.3653233196	30	1	1	4	1		3	132	180	168	178	162	142	1							1.2535211268	0	0	130	0	127.5	270	181.1	37.342200754	2.4030743264	3	170.565	147.785	130.205
517	47	1	1	1	0	0	0	0	0	0	1	1	0.05	0.0420115567	0.053195724	6.7	0	0	1	0		3	130	166	172	168	170	134	1							1.2878787879	0	0	101.2	0	109.7	196	173.9	29.398823658	2.0364453255	2	0	0	0
518	61	2	0	1	0	0	0	0	0	0	1	1	0.01	0.0306371355	0.0598306677	6.3	0	0	2	1		1	150	150	152	148	138	160	1							0.925	0	0	133	0	133	239	164	40.307257585	2.1233795241	4	27.845	42.055	22.575
519	56	2	0	1	0	0	0	0	0	0	1	1	0.01	0.0193554484	0.0480886852	3.9	0	0	1	0		4	112	132	140	148	142	120	1							1.2068965517	0	0	114.5	0	124	232.8	171	36.113019391	2.1643957485	3	0	0	0
520	49	1	0	1	0	0	0	0	0	0	1	1	0	0.0072002781	0.0214014786	2	0	0	1	0		1	116	109	130	108	80	110	1							0.9557522124	0	0	74.5	0	106.5	136.5	159.5	24.337968377	1.6401350232	1	0	0	0
521	73	3	1	2	0	0	0	0	0	0	1	1	0.16	0.1457100429	0.2271926407	30	0	1	4	0		1	160	178	170	174	168	164	1							1.0740740741	0	0	62.4	0	80.9	104.8	166.5	17.14769905	1.5122569703	1	0	0	0
522	53	1	1	1	0	0	0	0	0	0	1	1	0.06	0.0774246518	0.0881760848	9.4	0	0	3	0		3	144	150	168	168	158	132	1							1.1666666667	0	0	89.5	0	104	163	176	23.869059917	1.8994293454	1	0	0	0
523	58	2	1	1	0	0	0	0	0	0	1	1		0.1198426209	0.1517805685	21.6	1	0	1	2		2	116	136	142	158	140	126	1	0						1.126984127	0	0	120.4	0	116.5	233.6	172.7	35.527218679	2.1831552891	3	1.56	4.675	2.32
524	69	3	0	3	0	0	0	0	0	0	1	1	0.06	0.0519952087	0.0709924916	18.5	0	1	4	0		4	154	166	184	182	172	160	1							1.1592356688	0	0	93	0	100	139.8	159.6	24.895132568	1.657624352	1	0	0	0
525	79	4	0	3	0	0	0	0	0	0	1	1	0.08	0.0528112816	0.0534672008	15.9	0	0	3	0		3	146	132	136	156	166	150	1							0.9189189189	0	0	84.5	0	100	147	158	26.710142605	1.6810591028	2	493.015	446.51	374.005
526	52	1	0	4	1	0	0	0	0	1	1	1	0.01	0.0177395147	0.0470383777	3.3	1	0	1	0		3	110	130	126	120	130	116	1							1.1504424779	0	0	97.7	0	97.9	136	154.7	25.776937994	1.6017002407	2	0	0	0
527	51	1	1	2	0	0	0	0	0	0	1	1	0.04	0.029210884	0.0514164595	4.7	0	0	1	0		2	118	150	160	158	150	120	1							1.3277310924	0	0	86.6	0	93.6	153.8	168.1	24.688457375	1.7924199216	1	0	0	0
528	56	2	1	3	0	0	0	0	0	0	1	1	0.1	0.0676605381	0.1097786178	11.2	0	0	1	0		3	114	114	114	116	128	116	1							0.9913043478	0	0	84	0	97	159.5	172.8	24.229600694	1.8571168466	1	0	0	0
529	51	1	1	2	0	0	0	0	0	0	1	1	0.03	0.0200696357	0.0283187915	4.7	0	0	1	0		2	118	130	130	132	132	118	1							1.1016949153	0	0	95	0	101	165	165.9	27.193444274	1.8292203891	2	0	0	0
530	72	3	1	1	0	0	0	0	0	0	1	1	0.12	0.1154260313	0.1773042465	18.4	0	0	1	0		2	112	132	120	118	116	116	1							1.0350877193	0	0	101.5	0	98.5	183	176.8	26.555813763	2.0017649445	2	0	0	0
531	77	4	0	4	1	1	0	0	0	0	1	1	0.06	0.0719955198	0.0454800746	8.6	0	0	1	0		4	114	134	136	138	126	116	1							1.1826086957	0	0	88.5	0	102.1	155.5	158	28.254606634	1.7217041749	2	0	0	0
532	51	1	1	2	0	0	0	0	0	0	1	1	0.05	0.029210884	0.0540364027	5.6	0	0	1	0		1	96	112	118	116	110	98	1							1.1958762887	0	0	81	0	90.7	144	174.5	21.450858367	1.7908222194	1	0	0	0
533	57	2	1	1	0	0	0	0	0	0	1	1	0.1	0.0541428016	0.0940069937	13.2	0	0	3	0		3	132	180	188	178	162	138	1							1.3185185185	0	0	100	0	99.5	179	178.3	25.540146879	1.9952347006	2	13.085	22.435	12.23
534	67	3	1	3	0	0	0	0	0	0	1	1		0.1378391499	0.2101043807	30	1	1	2	3	2	3	150	172	182	190	186	150	1		1					1.2133333333	0	0	103	0	107	196	178.5	27.903114187	2.0753591662	2	119.94	120.325	112.085
535	53	1	0	1	0	0	0	0	0	0	1	1	0.01	0.0161448863	0.0420790261	3.3	0	0	1	0		1	122	130	138	144	136	120	1							1.1404958678	0	0	115	0	119.5	181.5	165.5	30.057556977	1.9015066277	3	0	0	0
536	61	2	1	1	0	0	0	0	0	0	1	1	0.12	0.0626250934	0.1086679788	15.6	1	0	2	0		1	114	110	126	128	122	120	1							1.0769230769	0	0	130	0	138	285	174.6	42.406206823	2.3946269528	4	134.35	130.26	100.065
537	50	1	1	3	0	0	0	0	0	0	1	1	0.1	0.1404184299	0.1721709347	18.4	0	1	4	0		2	148	162	168	168	176	154	1							1.1125827815	0	0	94.7	0	99.1	161	159.8	28.598639413	1.7617362335	2	0	0	0
538	46	1	0	3	0	0	0	0	0	0	1	1	0.01	0.0281761068	0.0492030737	3.9	0	0	1	0		2	128	162	168	158	154	132	1							1.2153846154	0	0	129.5	0	145.5	295.5	172	45.307869118	2.4054247908	4	0	0	0
539	63	2	0	1	0	0	0	0	0	0	1	1	0.01	0.0370007632	0.0748898701	5.3	0	0	2	0		4	148	148	146	158	154	156	1							0.9736842105	0	0	91.5	0	99	118	145.2	25.387610136	1.4401985765	2	6.23	8.76	6.14
540	48	1	0	3	0	0	0	0	0	0	1	1	0	0.0134364945	0.0358069125	2.4	0	0	1	0		1	128	148	142	132	140	120	1							1.1290322581	0	0	97.5	0	108	162	162.6	27.793739192	1.7887638151	2	0	0	0
541	72	3	0	2	0	0	0	0	0	0	1	1	0.08	0.1065814775	0.0987528211	15.9	0	1	4	1		1	168	200	220	190	170	168	1							1.130952381	0	0	86.7	0	91.5	127.5	150.5	25.533493008	1.5275749161	2	0	0	0
542	51	1	1	1	0	0	0	0	0	0	1	1	0.08	0.073084852	0.0810728847	7.9	1	0	1	1		1	114	140	144	142	150	116	1							1.252173913	0	0	114	0	114.2	224.3	177.5	32.2927927	2.188859964	3	0	0	0
543	67	3	1	1	0	0	0	0	0	0	1	1	0.16	0.1554096294	0.1672316626	15.6	0	0	1	0		2	108	110	124	122	110	106	1							1.1401869159	0	0	89.7	0	93.8	153.2	171.9	23.516899208	1.8186817685	1	43.81	49.07	31.095
544	80	4	0	1	0	0	0	0	0	0	1	1	0.08	0.0605026866	0.0536333683	13.7	1	1	4	1		1	144	132	158	130	126	152	1							0.8783783784	0	0	99.5	0	104.4	146.3	165.4	24.257517959	1.7342584021	1	87.15	95.61	73.9
545	72	3	1	3	0	0	0	0	0	0	1	1	0.16	0.1154260313	0.1773042465	18.4	0	0	1	0		2	130	128	170	166	158	160	1							1.0375	0	0	93	0	107.2	208.4	182.1	28.506957544	2.1612398505	2	254.09	238.91	204.89
546	56	2	0	4	1	1	0	0	0	0	1	1	0.14	0.2437808653	0.1987257614	28.5	1	1	4	0		2	156	170	164	162	162	156	1							1.0384615385	0	0	99.7	0	103.2	171.2	157.2	31.424742148	1.7869562435	3	0	0	0
547	75	4	0	4	1	0	1	0	0	0	1	1		0.0554425211	0.0441186029	15.9	1	1	1	3	2	2	162	162	168	176	176	158	1							1.05	0	0	107.5	0	117	151.5	143.1	33.558799098	1.5847502567	3	0	0	0
548	59	2	1	4	1	1	0	0	0	0	1	1	0.1	0.0885296615	0.1207872956	9.4	0	0	1	0		2	118	132	130	144	128	122	1							1.1	0	0	88.4	0	94.3	142.8	159.3	25.525232213	1.6703698906	2	0	0	0
549	57	2	0	3	0	0	0	0	0	0	1	1	0.06	0.1554671106	0.1645300188	18.5	1	1	4	0		2	164	170	176	170	190	166	1							1.0666666667	0	0	101.5	0	114	180.8	156	33.699408284	1.8187432406	3	0	0	0
550	66	3	1	1	0	0	0	0	0	0	1	1	0.2	0.1430418634	0.1663346883	29.4	0	1	3	0		3	148	196	192	180	178	150	1							1.2080536913	0	0	105	0	117	215	171.4	33.196314516	2.0959982494	3	124.61	125.005	95.435
551	73	3	1	3	0	0	0	0	0	0	1	1	0.25	0.1443703228	0.1637787702	30	0	1	4	0		2	146	112	114	150	148	138	1							0.8028169014	0	0	87.8	0	96.6	161	178.5	22.920415225	1.9089099185	1	0	0	0
552	66	3	1	2	0	0	0	0	0	0	1	1	0.16	0.2056946541	0.2060914043	25.3	0	0	1	0		1	114	103	126	132	100	108	1							1.1351351351	0	0	72.6	0	85.5	107.2	161.3	18.689560833	1.49215668	1	0	0	0
553	58	2	1	3	0	0	0	0	0	0	0	0	0.08	0.0458758537	0.0776582289	15.6	0	1	4	0		2	164	202	170	180	188	168	1							1.1325301205	0	0	108.1	0	117.4	242.8	183.5	32.707668778	2.3190684477	3	0	0	0
554	68	3	0	4	1	0	0	0	0	0	1	1	0.02	0.0216243451	0.0417913134	3.9	0	0	1	0		2	130	128	138	144	136	124	1							1.0866141732	0	0	108.7	0	114.6	153.5	154.3	29.244861812	1.6830928892	2	0	0	0
555	75	4	0	4	1	1	0	0	0	0	1	1	0.05	0.0260639951	0.0305517943	5.3	0	0	1	0		2	112	98	108	114	108	116	1							0.9473684211	0	0	86.9	0	91.9	111.8	155.1	21.081002211	1.4764816277	1	0	0	0
556	64	2	0	1	0	0	0	0	0	0	1	1	0.02	0.0517427098	0.0660202505	5.3	1	0	1	0		1	114	106	134	122	124	110	1							1.1071428571	0	0	94.9	0	103	147	158.9	26.408430204	1.687996027	2	0	0	0
557	74	3	0	3	0	0	0	0	0	0	1	1	0.17	0.2795701277	0.1126424656	30	1	1	4	1		2	176	200	200	192	194	184	1							1.0777777778	0	0	108.1	0	103.4	181.8	165	30.289983471	1.8986721732	3	0	0	0
558	63	2	0	1	0	0	0	0	0	0	1	1	0.02	0.1011768716	0.1304854527	10	0	0	2	0		1	128	112	134	146	142	120	1							1.0806451613	0	0	76	0	92	122	170	19.148512111	1.637665211	1	0	0	0
559	78	4	0	1	0	0	0	0	0	0	1	1	0.03	0.012397559	0.0154289082	3.9	0	0	1	0		4	108	140	128	136	118	112	1							1.2363636364	0	0	63.4	0	86.6	100	155.3	18.807459463	1.409438183	1	833.675	646.99	666.09
560	71	3	0	4	1	0	0	0	0	1	1	1	0.06	0.0619258541	0.068376102	13.7	0	1	4	0		2	154	154	170	168	148	154	1							1.0909090909	0	0	90.2	0	99.7	128.2	151.8	25.235826212	1.5407109617	2	0	0	0
561	74	3	0	3	0	0	0	0	0	0	1	1		0.148889807	0.1244159956	28.5	0	1	4	3	2	2	152	140	142	114	126	156	1							0.8181818182	0	0	80	0	101.8	154	180	21.56	1.884584435	1	75.35	77.1	57.685
562	81	4	0	1	0	0	0	0	0	0	1	1	0.17	0.0792594201	0.0628406373	21.5	1	1	5	1		2	174	192				182	0							1.0786516854	0	0	115.2	0	110.1	169.2	160.3	29.868014939	1.8034067195	2	56.66	66.005	40.565
563	65	3	0	1	0	0	0	0	0	0	1	1	0.03	0.0719955198	0.1062955585	8.6	0	0	2	0		2	138		150	150	148	134	0						1	1.1029411765	0	0	91	0	99	139.7	159	25.065432538	1.6526013953	2	0	0	0
564	48	1	0	4	1	0	1	0	0	0	1	1	0	0.0059997825	0.0190558278	1.5	0	0	1	0		3	124	144	138	134	136	128	1							1.0793650794	0	0	79.1	0	99.8	144.2	152	28.310734072	1.6212260159	2	0	0	0
565	58	2	1	1	0	0	0	0	0	0	1	1	0.08	0.0716908487	0.0845327973	7.9	0	0	1	0		4	122	144	142	142	120	122	1							1.1639344262	0	0	109.5	0	115.5	254	191	31.582029001	2.433605892	3	0	0	0
566	56	2	1	2	0	0	0	0	0	0	1	1	0.06	0.0515715477	0.0855100138	9.4	0	0	3	0		4	140	158	160	160	164	144	1							1.1267605634	0	0	83	0	91	127.6	162.4	21.945812808	1.614760555	1	0	0	0
567	56	2	0	1	0	0	0	0	0	0	1	1	0.11	0.1382749064	0.1056376236	10	1	0	1	0		4	124	130	134	142	128	120	1							1.0983606557	0	0	112.4	0	121.2	183.7	159.5	32.753734731	1.8607782331	3	0	0	0
568	73	3	0	1	0	0	0	0	0	0	1	1		0.18986273	0.1288320512	30	1	1	6	3	2	1	176	232	188	166	198	188	1							1.0531914894	0	0	97	0	108	182.6	176.4	26.618075802	1.9966228042	2	247.665	214.375	206.94
569	47	1	0	3	0	0	0	0	0	0	1	1	0.01	0.0106375283	0.0198506943	2.4	0	0	1	0		2	136	140	144	150	136	140	1							1.0434782609	0	0	76.8	0	105	145	168.8	23.083207924	1.753368294	1	6.235	7.01	5.64
570	49	1	0	4	1	1	0	0	0	0	1	1	0	0.0144466629	0.0323785253	2	0	0	1	0		1	136	140	144	152	150	134	1							1.0666666667	0	0	79.7	0	102.5	142.8	149.4	29.020177094	1.5944481417	2	0	0	0
571	71	3	1	1	0	0	0	0	0	0	1	1	0.16	0.1830801142	0.1805104813	30	0	1	5	0		3	170	188	218	208	208	168	1							1.2307692308	0	0	108.7	0	106.5	195	172.2	29.829183309	2.0176018565	2	413.95	410.06	339.57
572	55	2	0	1	0	0	0	0	0	0	1	1	0.01	0.0068914051	0.0247220886	2.4	0	0	1	0		4	124	140	142	120	112	118	1							0.9917355372	0	0	87.9	0	93.4	136	156.2	25.284239484	1.612944819	2	0	0	0
573	65	3	0	1	0	0	0	0	0	0	1	1	0.05	0.0889024036	0.1149203713	13.7	0	1	4	0		4	148	136	120	118	132	128	1							0.8918918919	0	0	78.4	0	110.9	152	156.4	28.186628816	1.6925904847	2	11.68	11.68	9.02
574	56	2	0	4	1	0	0	1	0	0	1	1	0.01	0.0209505056	0.0691316413	5.3	1	1	1	0		3	120	138	148	142	132	130	1							1.0923076923	0	0	97.7	0	103.3	158	158.5	28.528017992	1.7373895603	2	0	0	0
575	70	3	0	2	0	0	0	0	0	0	1	1		0.0859801041	0.1030361784	30	1	1	5	2		3	160	174	164	168	170	154	1							1.0828025478	0	0	84.4	0	89.3	107.3	145.6	22.958844041	1.385937373	1	265.43	238.325	194.695
576	54	1	1	1	0	0	0	0	0	0	1	1	0.04	0.0335261491	0.0414562891	7.9	0	1	1	0		2	96	110	118	116	122	98	1							1.2164948454	0	0	77.7	0	93	125.3	167.1	20.355005173	1.6358137663	1	65.19	56.775	56.805
577	69	3	0	3	0	0	0	0	0	0	1	1	0.06	0.1019466306	0.1255374587	11.7	1	1	4	1		4	118	94	130	140	136	112	1							1.1304347826	0	0	132.5	0	151.7	259.2	158.3	46.918726248	2.1422258937	4	290.7	263.44	222.87
578	55	2	0	4	1	1	0	0	0	0	1	1		0.265907574	0.2887241294	30	1	1	5	2		4	146	162	170	172	160	142	1							1.1805555556	0	0	129.5	0	131.2	234	147.2	48.986147212	1.9457929656	4	6.18	12.875	5.59
579	63	2	0	3	0	0	0	0	0	0	1	1	0.02	0.0424414219	0.0478140704	8.6	0	1	1	0		2	118	132	138	138	130	116	1							1.1794871795	0	0	107	0	116.6	187.9	158.5	33.926674561	1.8701947226	3	26.635	35.75	19.36
580	62	2	0	1	0	0	0	0	0	0	1	1		0.102624693	0.1482976891	18.5	1	1	3	3	2	2	160	156	162	170	156	164	1							1	0	0	143	0	160.2	259.9	164.5	43.565983315	2.2052593663	4	0	0	0
581	47	1	1	1	0	0	0	0	0	0	1	1	0.16	0.0964518048	0.1228969194	15.6	1	0	3	0		1	124	130	130	150	140	118	1							1.0743801653	0	0	95.5	0	99.5	184	178.5	26.194760257	2.0203751211	2	0	0	0
582	69	3	1	1	0	0	0	0	0	0	1	1	0.16	0.1641849723	0.1896299035	21.6	0	0	3	0		4	140	174	156	154	176	152	1							1.1447368421	0	0	104	0	110	202	176.5	29.412706947	2.0850235947	2	448.415	390.775	345.25
583	70	3	1	1	0	0	0	0	0	0	1	1	0.2	0.2388772884	0.2452625329	30	1	0	3	0		1	129	158	156	162	160	134	1							1.2015209125	0	0	107.1	0	108.2	220.6	180.4	30.747193967	2.1991282366	3	586.47	581.8	470.88
584	84	4	0	1	0	0	0	0	0	0	1	1	0.17	0.096856097	0.0625372299	18.5	1	1	4	0		1	164	172	172	146	170	154	1							1.0365853659	0	0	86	0	92	130.8	160	23.176125	1.6143288418	1	36.45	27.34	24.85
585	67	3	0	3	0	0	0	0	0	0	1	1	0.02	0.0377339468	0.0618255933	7.3	1	1	1	1		4	126	140	130	134	120	132	1							1.0387596899	0	0	130.1	0	130.5	244	178.7	34.658819573	2.2797000257	3	102.575	80.61	75.99
586	48	1	0	4	1	1	0	0	0	0	1	1	0.01	0.0159064423	0.0254464739	2.4	0	0	1	0		1	110	108	120	126	110	104	1							1.1214953271	0	0	100.1	0	106.8	173	160	30.6534375	1.8180394742	3	0	0	0
587	54	1	1	4	1	0	1	0	0	0	1	1	0.08	0.0670103854	0.1032008979	13.2	1	1	3	0		1	128			142	140	128	1							1.109375	1	0	123.4	0	119.3	243	183.3	32.806083772	2.3180466979	3	69.86	57.48	47.87
588	82	4	1	2	0	0	0	0	0	0	1	1	0.12	0.104052344	0.1677505306	25.3	0	1	4	0		3	164	172	182	180	172	166	1							1.0909090909	0	0	87.9	0	95.9	121.2	160.8	21.261973714	1.5685296153	1	95.565	105.145	68.17
589	52	1	1	2	0	0	0	0	0	0	1	1	0.08	0.0737915776	0.0842019117	13.2	0	1	3	0		1	146	140	170	174	168	150	1							1.1486486486	0	0	90.8	0	101.1	171.8	162.6	29.475088847	1.8339773281	2	35.985	48.365	24.985
590	48	1	1	4	1	0	0	0	0	1	0	0	0.04	0.0458758537	0.075997833	5.6	1	0	1	0		4	124	144	148	144	142	116	1							1.2	0	0	102.8	0	103.8	193.6	170	30.386491349	1.9927690541	3	0	0	0
591	46	1	1	1	0	0	0	0	0	0	1	1	0.2	0.106038773	0.1062722143	15.6	1	0	2	0		1	120	120	130	124	130	124	1							1.0655737705	0	0	105.7	0	110.3	207	176.4	30.174927114	2.1059380683	3	39.525	34.465	26.81
592	68	3	0	3		0	0	0	0	0	1	1	0.03	0.0456703205	0.0618417612	7.3	1	0	3	1		1	126	164	158	166	132	102	1							1.3015873016	0	0	109.5	0	117.7	198	166	32.592829148	1.9774604084	3	19.27	19.275	14.265
593	68	3	0	4	1	1	0	0	0	0	1	1	0.03	0.0327250398	0.0597582052	10	0	1	4	0		4	160	162	166	170	170	156	1							1.0506329114	0	0	103.1	0	104	166.5	155.3	31.314420006	1.750439415	3	0	0	0
594	61	2	0	4	1	1	0	0	0	0	1	1		0.0803307298	0.1153912805	15.9	1	1	3	3	2	4	124	146	152	156	156	132	1							1.1875	0	0	147	0	147.1	265.2	158.5	47.883736528	2.1651435297	4	0	0	0
595	69	3	1	1	0	0	0	0	0	0	1	1	0.16	0.1198426209	0.1371053379	21.6	1	1	4	0		1	136	184	210	188	190	152	1							1.25	0	0	113.5	0	120	235	181.2	32.46568133	2.2662888339	3	78.075	85.285	57.045
596	49	1	0	1	0	0	0	0	0	0	1	1	0	0.0144466629	0.0323785253	2	0	0	1	0		3	114	146	148	152	150	116	1							1.2869565217	0	0	99.4	0	118.8	200.7	170	31.500871972	2.0235075478	3	1.75	5.255	2.82
597	48	1	1	1	0	0	0	0	0	0	1	1		0.1430418634	0.1387455559	15.6	1	0	3	2		4	144	142	160	154	158	134	1							1.0972222222	0	0	116	0	116	223	176	32.655216942	2.1700661785	3	0	0	0
598	49	1	1	2		0	0	0	0	0	1	1		0.0804538212	0.1195381808	13.2	1	1	1	3	2	2	124	126	150	134	160	122	1							1.2195121951	0	0	85.7	0	93.4	168.2	175.4	24.799324951	1.9201900979	1	124.3	105.845	79.975
599	67	3	0	3	0	0	0	0	0	0	1	1	0.05	0.0782017823	0.1120163088	13.7	1	1	5	1		2	130	106	130	130	118	124	1							1.0236220472	0	0	99.5	0	118.8	206	166.5	33.706355004	2.0154202529	3	0	0	0
600	79	4	0	4	1	0	0	0	0	0	1	1	0.14	0.0605026866	0.0536333683	24.8	0	1	4	0		2	168	174	182	184	180	168	1							1.0833333333	0	0	84.2	0	94.7	122.5	145.4	26.283325986	1.4647508537	2	0	0	0
601	47	1	0	2	0	0	0	0	0	0	1	1	0	0.0124717008	0.0330005965	2.4	0	0	1	0		2	106	108	130	130	114	102	1							1.25	0	0	80.3	0	91.4	113.5	150	22.8816	1.450394457	1	0	0	0
602	56	2	1	4	1	0	1	0	0	0	1	1	0.3	0.3056590528	0.3233442009	30	0	0	3	0		1	118	104	98	112	112	122	1							0.8666666667	0	0	103	0	95	161.5	167.5	26.110545779	1.8252854397	2	164.49	147.9	115.535
603	70	3	0	1	0	0	0	0	0	0	1	1	0.02	0.0208677498	0.0315573726	5.3	0	0	1	0		4	124	136	138	144	140	128	1							1.0952380952	0	0	83.7	0	108.1	150.3	160.3	26.531694122	1.7148695853	2	24.995	23.13	20.47
604	66	3	0	2	0	0	0	0	0	0	1	1	0.04	0.0517427098	0.0941020684	11.7	0	1	4	0		3	146	176	178	162	174	148	1							1.1836734694	0	0	95.1	0	99.6	143.8	162	24.854320988	1.6958703199	1	597.69	473.15	482.11
605	47	1	0	1	0	1	1	1	1	1	1	1	0	0.0032482108	0.0114575751	1.2	0	0	1	0		4	100	90	104	108	90	98	1							1.0505050505	0	0	77.2	0	103.7	146	168.5	23.325238401	1.7562309334	1	0	0	0
606	82	4	1	1	0	0	0	0	0	0	1	1	0.16	0.1470610981	0.1821451253	30	0	1	2	0		2	134	154	160	152	150	136	1							1.1259259259	0	0	93.3	0	102	174	170	27.31017301	1.9043888317	2	0	0	0
607	53	1	0	1	0	0	0	0	0	0	1	1	0.01	0.0196840162	0.0465873258	6.3	0	1	2	0		4	130	132	136	122	128	128	1							0.992248062	0	0	74.2	0	91.7	117	157.8	21.313015946	1.5242397836	1	0	0	0
608	79	4	1	1	0	0	0	0	0	0	1	1	0.25	0.3237838982	0.3115060188	30	1	1	5	1		4	160	158	140	138	140	150	1							0.875	0	0	105.5	0	106.7	182.8	170.2	28.623986987	1.9464008547	2	2212.87	1890.82	1712.995
609	62	2	1	2	0	0	0	0	0	0	1	1	0.1	0.0716908487	0.1134818159	11.2	0	0	1	0		1	118	142	144	140	138	116	1							1.1965811966	0	0	75.4	0	91	134.5	172	20.62236344	1.7215190077	1	49.07	42.76	36.525
610	76	4	0	1	0	0	0	0	0	0	1	1		0.25917026	0.1412255909	30	1	1	4	3	2	3	144	144	152	148	144	138	1							1.0496453901	0	0	104.3	0	100	153	155.8	28.59101478	1.6925908513	2	626.66	518.71	469.915
611	56	2	1	4	1	1	0	0	0	0	1	1	0.16	0.07595131	0.112493833	15.6	0	0	1	0		1	104	88	110	108	112	104	1							1.0576923077	0	0	92	0	101	176.5	180.5	24.573292102	2.0010558198	1	0	0	0
612	67	3	1	1	0	0	0	0	0	0	1	1	0.16	0.1101189457	0.1754615083	25.3	1	1	4	1		2	152	166	168	172	170	144	1							1.1351351351	0	0	104	0	108.9	193.4	168.2	31.008269698	1.9765807927	3	280.765	247.66	204.05
613	65	3	0	2	0	0	0	0	0	0	1	1	0.03	0.0616864322	0.0904337922	8.6	0	0	2	0		2	134	166	154	156	164	136	1							1.2148148148	0	0	85.5	0	91.9	129.8	164.9	21.652419222	1.6446498395	1	0	0	0
614	51	1	1	1	0	0	0	0	0	0	1	1	0.06	0.0530996892	0.0873056813	7.9	1	0	1	0		4	108	128	136	138	148	112	1							1.2363636364	0	0	105	0	115.4	224	187.9	28.778456943	2.2798120811	2	5.14	11.215	3.02
615	57	2	1	3	0	0	0	0	0	0	0	0	0.25	0.1539890019	0.191414423	29.4	1	0	3	0		2	142	160	176	168	150	140	1							1.1914893617	0	0	107.1	0	109.9	207.8	174.5	30.954780338	2.0928965926	3	0	0	0
616	47	1	0	1		0	0	0	0	0	1	1	0	0.0062128278	0.0182524807	2	0	0	1	0		4	118	150	156	156	160	118	1							1.3220338983	0	0	129.9	0	128.7	235.2	162.8	40.253306691	2.0977659297	4	0	0	0
617	45	1	1	4	1	0	0	1	0	0	1	1	0.3	0.2306872861	0.2075469621	30	1	1	4	1		1	140	162	170	172	170	150	1							1.1333333333	0	0	134.8	0	122	278.7	169.7	43.898161302	2.3235352996	4	0	0	0
618	67	3	1	3	0	0	0	0	0	0	1	1	0.12	0.0910991323	0.1421497971	18.4	0	1	1	0		3	124	154	160	152	150	124	1							1.2258064516	0	0	106.3	0	106.2	210	179.8	29.465442384	2.1483866795	2	165.19	136.69	134.365
619	54	1	1	1	0	0	0	0	0	0	1	1	0.08	0.0910991323	0.1271787453	13.2	0	0	2	0		2	128	134	142	140	142	132	1							1.0923076923	0	0	95	0	104.8	190.6	176.9	27.627416588	2.0375188588	2	0	0	0
620	57	2	0	2	0	0	0	0	0	0	1	1	0.01	0.0239894528	0.0492736422	3.3	1	0	1	1		2	114	136	130	138	92	114	1							1.1929824561	0	0	79.5	0	96.1	142.3	164.2	23.94041312	1.7049213358	1	0	0	0
621	50	1	1	2	0	0	0	0	0	0	1	1	0.04	0.0278062502	0.049054461	4.7	0	0	1	0		1	116	128	132	142	136	112	1							1.1578947368	0	0	78.2	0	91.5	136.8	170.4	21.37075977	1.722260225	1	0	0	0
622	80	4	0	1	0	0	0	0	0	0	1	1	0.14	0.0576387002	0.0590411001	18.5	0	1	3	0		3	162	180	174	168	164	156	1							1.0566037736	0	0	101.5	0	106.7	141	153.8	27.03830655	1.6196015863	2	11.215	13.32	7.41
623	66	3	1	3	0	0	0	0	0	0	1	1	0.12	0.0852107387	0.1228118355	18.4	1	1	6	1		1	188	202	202	140	150	188	1							0.7978723404	0	0	124	0	119	257.5	178.9	36.494683209	2.3343692216	3	313.09	238.325	248.07
624	65	3	1	1	0	0	0	0	0	0	1	1	0.16	0.117615007	0.165540165	15.6	0	0	1	1		2	122	140	152	162	158	134	1							1.1343283582	0	0	105	0	110	220	176.2	32.14281573	2.1593878188	3	0	0	0
625	66	3	1	3	0	0	0	0	0	0	1	1	0.12	0.0868551138	0.1359304305	13.2	0	0	1	0		2	110	144	144	140	132	108	1							1.2844036697	0	0	102.5	0	113.5	213.7	184	28.631356333	2.2009317272	2	23.755	23.36	17.16
626	68	3	0	1	0	0	0	0	0	0	1	1	0.02	0.033374974	0.0511882503	5.3	0	0	1	0		2	130	154	150	160	140	130	1							1.1846153846	0	0	94.5	0	102.9	153.5	160.9	26.89486307	1.7349857844	2	14.21	21.615	13.555
627	63	2	0	4	1	0	0	1	0	0	1	1		0.0644946094	0.0969754779	11.7	1	1	1	3	2	4	104	124	120	132	120	110	1							1.1588785047	0	0	104.6	0	108.4	193.8	164.6	32.446447738	1.9475279902	3	718.255	607.035	537.17
628	63	2	1	1	0	0	0	0	0	0	1	1	0.1	0.0500862118	0.0627487095	15.6	0	1	3	0		4	142	154	150	154	160	146	1							1.0694444444	0	0	96	0	102	187.8	180	26.292	2.0504062568	2	346	279.795	263.57
629	49	1	0	1	0	0	0	0	0	0	1	1	0	0.0150317893	0.0362159667	2	0	0	2	0		1	126	126	130	138	124		1								0	0	83.5	0	99.5	125.7	162.6	21.565882817	1.6059300061	1	0	0	0
630	69	3	0	4	1	0	0	0	1	0	1	1	0.08	0.1351027996	0.1284313211	15.9	1	0	3	0		2	142	144	146	156	152	134	1							1.0579710145	0	0	93.5	0	103.3	150.7	152.5	29.393182478	1.6558290448	2	100.275	82.945	58.67
631	67	3	1	1	0	0	0	0	0	0	1	1	0.16	0.1279517698	0.1836602883	29.4	0	0	1	0		4	112	124	132	134	128	116	1							1.1578947368	0	0	100.3	0	98.8	181.2	177	26.235219764	1.9950077064	2	22.395	21.615	17.15
632	55	2	1	1	0	0	0	0	0	0	1	1	0.1	0.051071736	0.0823345921	9.4	0	0	1	0		3	120	118	132	136	138	116	1							1.1186440678	0	0	97	0	101	182	180.9	25.227098339	2.0305796442	2	0	0	0
633	66	3	1	1	0	0	0	0	0	0	1	1	0.12	0.0868551138	0.1359304305	18.4	1	1	1	0		4	102	120	116	114	124	100	1							1.1881188119	0	0	103.2	0	102.5	181.7	169.2	28.789044817	1.9331378826	2	126.75	129.68	94.28
634	62	2	0	3	0	0	0	0	0	0	1	1	0.03	0.0734658761	0.107263849	8.6	0	0	1	0		2	128	120	134	126	108	122	1							1.008	0	0	87.1	0	104.1	160.2	163.9	27.050646591	1.7905977572	2	0	0	0
635	75	4	1	1	0	0	0	0	0	0	1	1	0.16	0.0937392777	0.162130558	25.3	0	0	1	0		1	140	152	172	170	164	144	1							1.1971830986	0	0	96.8	0	98.6	167	170.9	25.936142975	1.8786212177	2	11.21	21.73	10.935
636	65	3	0	4	1	0	0	1	0	0	1	1	0.02	0.0175471621	0.0355330099	4.5	0	0	1	0		1	128	140	134	124	162	126	1							1.1023622047	0	0	101.5	0	118.2	163.8	162.8	28.033552874	1.7987863122	2	645.845	560.76	478.63
637	77	4	1	1	0	0	0	0	0	0	1	1	0.2	0.1279517698	0.200378704	30	0	1	3	0		1	160	178	196	198	186	170	1							1.1529411765	0	0	104.8	0	106.2	180.5	167.2	29.287190083	1.9111546789	2	451.185	410.765	337.605
638	64	2	0	1	0	0	0	0	0	0	1	1	0.01	0.0168482497	0.0358153515	3.9	0	0	1	0		3	136	168	158	154	176	146	1							1.1506849315	0	0	84	0	104.2	169	176.5	24.607660763	1.9328070069	1	0	0	0
639	56	2	0	4	1	0	0	0	0	1	1	1	0.01	0.0125089367	0.0392489325	2.8	0	0	1	0		1	108	118	120	118	116	106	1							1.1028037383	0	0	90.7	0	99.5	127.8	155.8	23.881906463	1.5679555399	1	0	0	0
640	61	2	0	1	0	0	0	0	0	0	1	1		0.0788044819	0.1304745113	13.7	1	1	2	3	2	3	140	162	178	170	192	148	1							1.2361111111	0	0	132	0	124	226	169.2	35.808057945	2.1209629106	3	0	0	0
641	55	2	1	1	0	0	0	0	0	0	1	1	0.25	0.1340517247	0.1721537296	29.4	0	0	2	0		1	116	132	146	152	124	154	1							0.9480519481	0	0	87.6	1	104	168.2	166.8	27.42249366	1.8514624452	2	0	0	0
642	66	3	0	1	0	0	0	0	0	0	1	1	0.04	0.0235898868	0.0532067207	8.6	1	1	3	1		1	136	146	140	144	146	140	1							1.0579710145	0	0	103.5	0	132.9	194.2	160	34.4098125	1.9095878188	3	63.67	64.255	51.615
643	50	1	1	4	1	1	0	0	0	0	1	1	0.04	0.0254437197	0.0491626754	6.7	0	0	2	1		4	128	160	168	170	162	126	1							1.3228346457	0	0	105.8	0	107.9	214.5	173.1	32.471788279	2.1089617477	3	0	0	0
644	67	3	1	1	0	0	0	0	0	0	1	1		0.1011382524	0.113645306	29.4	1	1	3	3	2	4	132	152	168	154	140	134	1							1.1578947368	0	0	110	0	111	217	183.5	29.232142194	2.2109466539	2	177.77	171.14	142.45
645	67	3	1	3	0	0	0	0	0	0	1	1		0.2717676132	0.2532186336	30	1	1	6	3	2	2	188	188	184	178	212	168	1							1	0	0	139	0	135.4	272	162.2	46.896480423	2.2254886193	4	811.255	697.46	630.33
646	53	1	1	2	0	0	0	0	0	0	1	1	0.03	0.018725591	0.0369918442	5.6	0	0	2	0		2	130	158	150	148	156	132	1							1.1908396947	0	0	89.7	0	99.1	172	182.2	23.501995973	1.9927090238	1	14.02	14.02	11.39
647	68	3	0	2	0	0	0	0	0	0	1	1	0.02	0.033374974	0.0511882503	5.3	0	0	1	0		2	130	144	152	148	146	128	1							1.1472868217	0	0	90	0	96.3	115.3	147.9	23.909252867	1.4452770589	1	0	0	0
648	55	2	1	4	1	1	0	0	0	0	1	1	0.2	0.1457100429	0.163991281	18.4	0	0	1	0		1	120	124	122	128	130	110	1							1.0333333333	0	0	96.2	0	100.3	184.5	170	28.958200692	1.9524083341	2	2.725	4.09	1.59
649	65	3	0	4	1	1	0	0	0	0	1	1	0.04	0.0503015672	0.0996941085	10	1	0	3	1		1	130	162	170	156	168	132	1							1.2824427481	0	0	120.9	0	123.2	186.2	148.6	38.248561269	1.7778770621	3	0	0	0
650	45	1	1	1	0	0	0	0	0	0	1	1	0.08	0.0445506848	0.0645142159	6.7	0	0	1	0		1	100	106	118	122	102	98	1							1.1919191919	0	0	89.2	0	102.3	192	194.9	22.927177664	2.1926198067	1	0	0	0
651	63	2	1	1	0	0	0	0	0	0	1	1	0.08	0.0481703987	0.090087625	11.2	0	0	2	1		2	128	144	156	154	142	130	1							1.1937984496	0	0	102.7	0	103.3	214.2	179.8	30.054751231	2.1665440524	3	0	0	0
652	57	2	1	1	0	0	0	0	0	0	1	1		0.130360328	0.1190526285	25.3	1	0	1	3	2	1	118	130	136	134	136	124	1							1.1239669421	0	0	109.8	0	104.6	200.3	169	31.811239102	2.01316324	3	0	0	0
653	64	2	1	4	1	1	0	0	0	0	1	1		0.4260423377	0.36372142	30	1	1	6	3	2	1	170	162	150	166	154	172	1							0.9473684211	0	0	108.4	0	103.7	192.5	172.8	29.242621528	2.0116341486	2	1.87	2.805	1.38
654	83	4	1	1	0	0	0	0	0	0	1	1	0.16	0.0860291852	0.1550401525	29.4	1	1	2	0		2	146	120	124	148	160	140	1							0.8671328671	0	0	111.9	0	101	168.8	162.5	28.996044497	1.8194859452	2	2079.495	1740.11	1615.35
655	62	2	0	3	0	0	0	0	0	0	0	0	0.03	0.0222755153	0.0564626025	10	0	1	3	0		4	136	146	148	126	134	134	1							0.9925925926	0	0	85	0	112.2	165	160	29.2359375	1.7818223046	2	0	0	0
656	80	4	0	4	1	1	0	0	0	0	1	1	0.14	0.0672958943	0.0696093534	13.7	1	0	3	1		2	136	150	156	156	158	132	1							1.1641791045	0	0	111.2	0	118.1	197	154.4	37.483892185	1.872251396	3	0	0	0
657	50	1	0	4	1	0	0	0	0	1	1	1	0.08	0.1090238859	0.1430127167	11.7	0	0	1	0		3	116	114	130	120	116	112	1							1.0526315789	0	0	84.5	0	95.5	130.2	144.1	28.441733876	1.4934400088	2	0	0	0
658	58	2	0	3	0	0	0	0	0	0	1	1		0.0361039072	0.0903501999	21.5	1	1	4	2		4	198	204	190	180	200	184	1							1.0101010101	0	0	109	0	116.2	211.2	163.9	35.662275655	2.0137770267	3	0	0	0
659	65	3	1	3	0	0	0	0	0	0	1	1	0.16	0.07595131	0.1302361441	18.4	0	0	2	0		4	122	118	138	130	112	120	1							1.0743801653	0	0	97	0	99.7	179.2	179	25.369095846	2.0018605773	2	0	0	0
660	75	4	0	4	1	1	0	0	0	0	1	1	0.08	0.0605026866	0.0536333683	13.7	1	1	4	1		4	166	184	182	180	198	168	1							1.1017964072	0	0	91.5	0	99.2	130	154.9	24.576133793	1.5727508551	1	1.87	2.805	1.89
661	70	3	0	3	0	0	0	0	0	0	1	1	0.03	0.0234968309	0.0326995207	6.3	0	0	1	0		1	118	106	126	118	132	116	1							1.0769230769	0	0	89.5	0	102.5	139	159	24.939836241	1.6490769927	1	0.78	2.335	1.015
662	48	1	1	1	0	0	0	0	0	0	1	1	0.2	0.1457100429	0.1474940994	18.4	1	0	2	0		1	120	130	132	142	124	110	1							1.1	0	0	104	0	108	197.4	182.5	26.884035279	2.1153627149	2	294.79	279.215	213.93
663	54	1	1	4	1	1	0	0	0	0	1	1	0.08	0.084399714	0.0930970851	7.9	0	0	1	0		4	110	130	128	130	126	110	1							1.1818181818	0	0	90.6	0	96.5	155	162.7	26.560095862	1.7562796733	2	0	0	0
664	52	1	1	3	0	0	0	0	0	0	1	1	0.03	0.0210877032	0.0296979757	6.7	0	1	1	0		4	118	140	142	132	144	118	1							1.2033898305	0	0	87.3	0	103.8	193	188.4	24.664286584	2.1440861679	1	51.795	42.64	42.945
665	74	3	0	1	0	0	0	0	0	0	1	1	0.05	0.0592834141	0.0569455207	11.7	0	1	4	0		1	162	168	170	164	172	176	1							0.9659090909	0	0	75.5	0	104	136.2	163	23.252783319	1.6645927979	1	0	0	0
666	61	2	0	3	0	0	0	0	0	0	1	1	0.01	0.0423584458	0.0503921656	6.3	0	0	2	0		3	150	172	176	170	168	154	1							1.1184210526	0	0	109.7	0	108	166.8	166.4	27.325143306	1.8416886238	2	0	0	0
667	74	3	0	1	0	0	0	0	0	0	1	1	0.02	0.0231282201	0.0260904183	8.6	0	0	1	0		2	138	148	146	148	142	130	1							1.1044776119	0	0	80.1	0	95.9	129	171.2	19.964352782	1.6855342449	1	238.095	185.055	161.87
668	74	3	1	1	0	0	0	0	0	0	0	0	0.16	0.1687377143	0.1697029773	30	0	0	3	0		3	140	146	160	150	120	140	1							1.0714285714	0	0	99	0	105	176	185.3	23.250638031	2.0370387484	1	33.685	49.655	32.04
669	53	1	0	1	0	0	0	0	0	0	1	1	0.01	0.029222481	0.0510463547	3.9	1	0	1	0		4	136	170	178	178	172	142	1							1.2805755396	0	0	128	0	132.8	217.5	154	41.599763872	1.9490340932	4	0	0	0
670	69	3	0	3	0	0	0	0	0	0	1	1		0.0682115476	0.0915769149	21.5	1	1	3	3	2	4	146	156	166	150	146	146	1							1.0273972603	0	0	92.3	0	104	158	163.4	26.842689542	1.7761667148	2	417.07	386.225	330.75
671	77	4	0	2	0	0	0	0	0	0	1	1	0.17	0.0576387002	0.0533804098	21.5	0	1	5	0		2	156	156	162	156	164	160	1							1.0253164557	0	0	101.5	0	103.4	132.1	150.1	26.595886997	1.5477700076	2	217.295	201.875	161.475
672	72	3	0	4	1	1	0	0	0	0	1	1	0.11	0.0960313789	0.0998085769	21.5	1	1	3	0		4	144	192	186	194	206	146	1							1.324137931	0	0	108.5	0	115.7	195.8	164.8	32.701774437	1.9577674106	3	191.835	187.86	140.52
673	74	3	0	1	0	0	0	0	0	0	1	1	0.08	0.0385947236	0.0465177847	13.7	0	1	4	0		1	158	182	194	176	168	152	1							1.135483871	0	0	92.5	0	112.5	172.8	157.7	31.517618718	1.7981701903	3	30.955	30.96	22.075
674	66	3	0	1	0	0	0	0	0	0	1	1	0.02	0.0245406995	0.0482489196	5.3	0	0	2	0		4	132	132	140	130	124		0								0	0	81	0	96	142.5	165	23.74214876	1.7119611475	1	7.71	9.11	5.31
675	71	3	0	4	1	0	1	0	0	0	1	1	0.03	0.036567578	0.0462248295	8.6	1	1	1	1		3	112	142	144	148	144	128	1							1.125	0	0	99.4	0	119.5	197.7	158.7	35.606219246	1.9127923831	3	0	0	0
676	76	4	0	4	1	1	0	0	0	0	1	1	0.22	0.1772826809	0.0980812281	28.5	1	1	4	0		2	156	162	166	166	158	150	1							1.0849673203	0	0	123.4	0	124.5	188.2	154.6	35.716894075	1.8379637663	3	120.1	115.665	92.31
677	51	1	1	4	1	0	0	0	0	1	1	1	0.16	0.1209710944	0.143935638	15.6	0	0	1	1		2	112	126	136	126	134	116	1							1.1754385965	0	0	97.3	0	103.5	182.7	174.5	27.215776554	1.9814690706	2	7.71	7.71	4.475
678	60	2	0	1	0	0	0	0	0	0	1	1	0.01	0.0291937037	0.0590594269	6.3	0	0	2	0		4	138	160	170	172	150	143	1							1.2099644128	0	0	90	0	98.5	133	158.2	24.105254914	1.6125321128	1	0	0	0
679	49	1	0	1	0	0	0	0	0	0	1	1	0.02	0.0372923451	0.0836920754	8.6	1	1	4	0		4	130	136	138	154	132	130	1							1.0615384615	0	0	84.3	0	92.6	149.5	172.1	22.895624714	1.8014008579	1	0	0	0
680	72	3	0	4	1	1	0	0	0	0	1	1	0.17	0.1590719154	0.1355285748	28.5	1	1	5	0		1	148	162	178	178	158	148	1							1.2027027027	0	0	126.1	0	116.5	197.5	153.1	38.219919188	1.8628151362	3	111.69	94.625	85.05
681	58	2	0	4	1	1	0	0	0	0	1	1	0.02	0.0648071811	0.1090019572	7.3	1	1	4	0		1	126	148	148	164	160	130	1							1.15625	0	0	106.4	0	122.2	186	153.8	35.667553322	1.8219358097	3	19.395	18.23	14.41
682	57	2	1	3	0	0	0	0	0	0	1	1		0.1111617443	0.1334493862	30	0	1	5	2		4	166	190	210	180	196	156	1							1.1807228916	0	0	97.3	0	107.6	205	184.4	27.346709266	2.1658021621	2	24.73	22.2	20.845
683	49	1	1	3	0	0	0	0	0	0	1	1	0.04	0.0424246947	0.0557214344	5.6	0	0	2	0		3	126	146	140	132	140	124	1							1.12	0	0	100	0	116.5	198	173.6	29.801546009	2.0426924365	2	0	0	0
684	60	2	1	3	0	0	0	0	0	0	1	1	0.12	0.065095857	0.1036021282	15.6	1	1	1	0		3	120	150	160	154	148	122	1							1.2727272727	0	0	115.9	0	117.4	231.4	175	34.273645714	2.1953498465	3	27.065	23.365	17.485
685	81	4	1	1	0	0	0	0	0	0	1	1	0.2	0.159742945	0.2471138137	30	0	1	4	0		2	130	132	144	80	140	144	1							0.9722222222	0	0	96.5	0	96.8	172	171	26.681440443	1.9031301841	2	1997.515	1621.535	1473.555
686	48	1	0	4	1	1	0	0	0	0	1	1	0	0.0109053449	0.0231761987	1.7	0	0	1	0		4	104	120	128	126	124	100	1							1.2352941176	0	0	94.6	0	100.9	146	153.4	28.143310516	1.640665617	2	0	0	0
687	48	1	1	4	1	1	0	0	0	0	1	1	0.04	0.0331981582	0.0477952985	3.9	0	0	1	0		2	108	122	126	118	124	112	1							1.1272727273	0	0	84.2	0	94.5	145.2	171.6	22.366863905	1.7754464172	1	0	0	0
688	59	2	0	2	0	0	0	0	0	0	1	1	0.03	0.0584271046	0.1125470622	8.6	0	1	4	0		1	122	126	132	134	128	122	1							1.0819672131	0	0	74.8	0	88.7	105.8	156.9	19.494532572	1.4543862842	1	0	0	0
689	70	3	0	2	0	0	0	0	0	0	1	1	0.11	0.0596293295	0.0747934325	13.7	1	1	3	0		1	142	174	174	160	158	150	1							1.095890411	0	0	93.7	0	108.2	165	156.4	30.597327333	1.7526655344	3	31.31	48.365	25.43
690	66	3	0	4	1	0	1	0	0	0	1	1	0.06	0.0469362452	0.0761164159	15.9	0	1	4	0		3	154	156	170	172	172	162	1							1.0759493671	0	0	109.9	0	113	192.5	156.2	35.788353682	1.8695992952	3	0	0	0
691	63	2	0	1	0	0	0	0	0	0	1	1	0.04	0.0463442941	0.1007163869	11.7	1	1	3	1		2	124	122	134	142	160	124	1							1.0806451613	0	0	124.9	0	108	220.2	173.3	33.257778389	2.1343863954	3	0	0	0
692	79	4	0	2	0	0	0	0	0	0	1	1		0.1085107607	0.0663457193	11.7	1	0	1	3	2	4	130	148	148	148	146	140	1							1.0571428571	0	0	95.2	0	98.4	128.6	158.7	23.161152226	1.5932811238	1	166.13	146.505	134.69
693	45	1	1	1	0	0	0	0	0	0	1	1	0.16	0.0774246518	0.0803541699	9.4	0	0	1	0		4	112	126	136	136	124	112	1							1.2142857143	0	0	94	0	104	183	176	26.797778926	1.995193975	2	0	0	0
694	66	3	1	3	0	0	0	0	0	0	1	1		0.2388772884	0.2348111026	30	0	0	1	2		1	126	142	150	148	148	128	1							1.1653543307	0	0	101.6	0	100.9	186	176.8	26.991154972	2.0156464948	2	989.29	786.09	818.16
695	47	1	1	4	1	0	1	0	0	0	1	1	0.05	0.0602450593	0.0673319226	5.6	0	0	1	0		3	116	132	136	134	114	118	1							1.1452991453	0	0	104.9	0	111.1	212.5	179.4	29.949329426	2.1557358421	2	0	0	0
696	72	3	1	4	1	1	0	0	0	0	1	1	0.16	0.106038773	0.1776674526	25.3	0	0	2	0		3	130	154	156	150	148	130	1							1.1538461538	0	0	95.9	0	95.7	155.5	159.5	27.725670935	1.7335391051	2	54.52	47.315	40.05
697	45	1	1	4	1	0	1	0	0	0	1	1	0.04	0.0348702453	0.0461692296	6.7	0	0	2	0		4	118	134	132	136	134	122	1							1.1166666667	0	0	91	0	99	173	175.6	25.448965084	1.9448969358	2	0	0	0
698	61	2	0	3	0	0	0	0	0	0	1	1	0.01	0.0077203369	0.0223805298	3.3	0	1	1	0		1	124	146	148	160	168	126	1							1.184	0	0	75.6	0	96.4	129.8	162.9	22.187356918	1.6301638487	1	0	0	0
699	54	1	1	3	0	0	0	0	0	0	1	1	0.04	0.0309889115	0.0593147151	6.7	0	0	2	0		1	130	166	158	146	162	132	1							1.2366412214	0	0	109.5	0	118	236	190.1	29.622439088	2.3506954319	2	0.78	2.335	0.94
700	61	2	1	1	0	0	0	0	0	0	1	1	0.1	0.0973723642	0.1321814973	11.2	0	0	1	0		4	110	138	134	130	130	120	1							1.0833333333	0	0	81.6	0	86.8	127	170.2	19.886467983	1.6672817126	1	77.345	100.945	64.995
701	54	1	0	1	0	0	0	0	0	0	1	1		0.0238241224	0.0520401155	5.3	0	0	1	3	1	2	118	136	138	146	130	112	1							1.2	0	0	88.5	0	107	130.2	148.9	26.637571878	1.529343535	2	768.49	661.01	631.57
702	62	2	0	2	0	0	0	0	0	0	1	1	0.05	0.0785779506	0.1157986818	13.7	1	1	4	0		1	160	168	172	168	164	158	1							1.0566037736	0	0	84.1	0	102.7	148	156.1	27.550466385	1.671187048	2	92.525	74.3	66.955
703	59	2	1	2	0	0	0	0	0	0	1	1	0.1	0.0620217015	0.0989711578	9.4	0	0	1	0		4	114	128	130	114	118	110	1							1.0535714286	0	0	94.7	0	95.8	149.2	158.7	26.871259036	1.6971364032	2	83.415	101.635	69.445
704	69	3	0	1		0	0	0	0	0	1	1	0.01	0.0130809144	0.0266153932	3.3	0	0	1	0		4	130	144	144	138	140		0								0	0	97.2	0	105.9	132.3	148.6	27.176609323	1.5375289364	2	20.56	15.42	15.84
705	50	1	0	1	0	0	0	0	0	0	1	1	0.01	0.0155013857	0.0347648841	2.8	0	0	1	0		3	120	132	138	132	116	118	1							1.1092436975	0	0	103.5	0	113.5	159	156.4	29.484697248	1.7252901705	2	0	0	0
706	75	4	0	4	1	0	0	0	1	0	1	1	0.11	0.0220345322	0.0316659347	11.7	0	1	3	0		4	140	148	158	154	158	134	1							1.1532846715	0	0	102.4	0	106	166.6	159.9	29.556371419	1.7883344276	2	0	0	0
707	50	1	1	1	0	0	0	0	0	0	1	1	0.08	0.0696476504	0.0774051153	7.9	0	0	1	0		2	112	120	120	122	122	110	1							1.0810810811	0	0	84.9	0	96.6	164.3	180.2	22.950969511	1.9387192036	1	83.915	117.405	80.605
708	65	3	1	3	0	0	0	0	0	0	1	1	0.16	0.0663662552	0.0888569739	29.4	1	1	2	0		2	116	150	148	150	138	128	1							1.171875	0	0	104.8	0	106.6	201.8	178.6	28.696656463	2.1020946927	2	66.985	54.905	54.625
709	54	1	1	3							1	1		0.2368072661	0.2124555642	30	1	1	4	3	2	4	152	192	196	200	198	158	1							1.264516129	0	0	121	0	113.1	257	182.5	35.000998311	2.3663767227	3	0	0	0
710	58	2	0	3	0	0	0	0	0	0	1	1	0.02	0.0390514326	0.062045107	4.5	1	0	1	0		4	118	126	130	136	114	124	1							1.0743801653	0	0	91.8	0	109.7	171	167.6	27.613479076	1.8709782317	2	0	0	0
711	54	1	0	1	0	0	0	0	0	0	1	1	0.01	0.0293089807	0.0480432001	5.3	0	0	1	0		1		120	124	126	120	116	0	0	0				0		0	0	79.1	0	92.9	125	162.5	21.472189349	1.6014086601	1	0	0	0
712	66	3	0	4	1	1	0	0	0	0	1	1	0.06	0.1332318035	0.1619309448	18.5	1	1	5	0		1	172	172	178	186	176	170	1							1.0409356725	0	0	91.2	0	98	127.5	154.5	24.228485248	1.5569035418	1	0	0	0
713	47	1	1	2	0	0	0	0	0	0	1	1	0.16	0.0852107387	0.0881272797	9.4	0	0	1	0		1	118	140	140	140	144	124	1							1.1570247934	0	0	90.2	0	92.7	150.3	170.4	23.479716326	1.7925436799	1	30.845	37.85	26.55
714	53	1	1	4	1	1	0	0	0	0	1	1		0.1328106871	0.1331703849	13.2	1	0	1	3	2	1	116	142	146	146	140	120	1							1.2372881356	0	0	103.8	0	100.4	190.2	170.5	29.678011025	1.9820352459	2	0	0	0
715	50	1	0	1	0	0	0	0	0	0	1	1	0.01	0.023965765	0.0426173057	3.9	0	0	1	0		4	118	142	148	146	138	122	1							1.2166666667	0	0	108.3	0	118.2	217.8	175.2	32.185682117	2.1413297374	3	0	0	0
716	55	2	0	3	0	0	0	0	0	0	1	1	0.01	0.0253035179	0.0389003947	5.3	0	1	1	0		2	110	128	116	118	124	110	1							1.1272727273	0	0	98.5	0	119.5	224.5	174	33.634958383	2.15830034	3	0	0	0
717	56	2	0	1	0	0	0	0	0	0	1	1	0.01	0.0469362452	0.0948280992	6.3	1	0	2	1		2	146	162	156	158	170	146	1							1.1095890411	0	0	84	0	84.9	125	158	22.712706297	1.5691334152	1	0	0	0
718	53	1	1	3	0	0	0	0	0	0	1	1	0.08	0.0663662552	0.0964414673	7.9	0	0	1	1		1	124	148	152	152	148	128	1							1.2063492063	0	0	98.1	0	105.9	191	173.4	28.814310173	2.0100020528	2	0	0	0
719	69	3	1	2	0	0	0	0	0	0	1	1	0.12	0.0620217015	0.1026358018	21.6	0	1	3	0		1	144	160	168	164	158	142	1							1.1468531469	0	0	90	0	96.5	153.5	167.8	24.728485157	1.7886153651	1	468.48	419.88	369.54
720	56	2	1	2	0	0	0	0	0	0	1	1		0.3107570456	0.3021205176	30	1	1	4	3	2	1	132	144	160	162	144	134	1							1.2030075188	0	0	97	0	102	168.4	165	28.05738843	1.8378834795	2	42.295	39.955	29.09
721	63	2	0	3	0	0	0	0	0	0	1	1	0.03	0.0670364616	0.116635041	11.7	0	1	5	0		3	154	166	160	170	158	156	1							1.0709677419	0	0	83.8	0	106.7	153	163.8	25.866441251	1.7551658532	2	872.875	717.89	661.96
722	82	4	1	3	0	0	0	0	0	0	1	1		0.530915867	0.5023079594	30	1	1	4	3	2	2	174	176	176	190	166	172	1							1.0173410405	0	0	108	0	108.5	193	172.4	29.454783297	2.0104723205	2	332.56	301.405	266.325
723	79	4	1	3	0	0	0	0	0	0	1	1		0.1404184299	0.1642625167	30	1	1	2	3	2	3	142	78	80	78	72	136	1							0.5611510791	0	0	98.8	0	101	193	179	27.322742736	2.0659843679	2	75.24	67.29	57.975
724	70	3	1	1	0	0	0	0	0	0	1	1	0.2	0.1430418634	0.2100280095	29.4	1	0	3	0		4	140	166	170	160	146	138	1							1.1510791367	0	0	118	0	112	234.5	179.5	33.013151667	2.2488172592	3	536.94	421.985	421.075
725	46	1	0	4	1	1	0	0	0	0	1	1	0.02	0.0287370447	0.0578352096	6.3	1	1	4	0		3	142	162	150	158	162	144	1							1.1328671329	0	0	94.5	0	115	173.2	158.9	31.115238853	1.809857597	3	0	0	0
726	60	2	1	1		0	0	0	0	0	1	1	0.08	0.1021009653	0.1007562552	15.6	0	0	1	0		1	124	132	142	134	116	124	1							1.0806451613	0	0	89	0	102.1	166	178.4	23.658730318	1.9330982651	1	226.055	206.78	172.45
727	78	4	1	3	0	0	0	0	0	0	1	1		0.4071816995	0.4054473473	30	0	1	4	3	2	3	140	154	148	138	156	140	1							1.1	0	0	93	0	103.2	174.8	175.4	25.772425692	1.9518583029	2	0	0	0
728	73	3	0	1	0	0	0	0	0	0	1	1	0.04	0.03256451	0.0435869362	10	1	0	3	0		3	168	168	176	166	172	160	1							1.0487804878	0	0	89.4	0	104.8	152.2	167.5	24.606966362	1.7798511884	1	87.42	67.175	70.015
729	78	4	1	2	0	0	0	0	0	0	1	1	0.2	0.1656901526	0.25241074	25.3	0	0	1	0		2	134	162	174	172	172	142	1							1.2463768116	0	0	88	0	98.9	161.2	169.7	25.390683896	1.8411798104	2	17.99	26.635	14.055
730	64	2	0	2	0	0	0	0	0	0	1	1	0.01	0.0157182047	0.0461193205	5.3	0	0	3	0		2	130	152	130	118	142	130	1							1.0923076923	0	0	71.5	0	89	109.8	153	21.276124567	1.4507881822	1	0	0	0
731	46	1	0	1	0	0	0	0	0	0	1	1	0	0.0057537215	0.0167208783	2	0	0	1	0		4	132	150	154	156	152	142	1							1.0845070423	0	0	75.5	0	106.2	150.5	163.9	25.412748514	1.7436908202	2	0	0	0
732	51	1	0	2	0	0	0	0	0	0	1	1	0.03	0.036567578	0.0812496243	13.7	0	1	4	0		1	152	154	170	168	172	146	1							1.1409395973	0	0	73.6	0	86.4	110.2	148.6	22.636903608	1.4226155185	1	0	0	0
733	75	4	1	1	0	0	0	0	0	0	1	1	0.16	0.1328106871	0.2019414033	29.4	0	1	1	0		1	124	166	164	166	160	122	1							1.3495934959	0	0	95.2	0	95.4	164	180.1	22.934510132	1.936434469	1	0	0	0
734	72	3	1	1	0	0	0	0	0	0	1	1	0.16	0.1011382524	0.1220439673	25.3	1	0	1	0		1	108	158	162	138	140	110	1							1.2844036697	0	0	103	0	102	175	164.5	29.334540516	1.8640526603	2	98.445	84.395	55.5
735	68	3	1	2		0	0	0	0	0	1	1	0.1	0.0614239309	0.1132311319	13.2	0	0	2	0		1	154	164	170	158	158	150	1							1.0394736842	0	0	73.2	0	86	119.5	166.9	19.459347686	1.6018023674	1	0	0	0
736	47	1	1	1	0	0	0	0	0	0	1	1	0.03	0.0239799068	0.0447661734	3.9	0	0	1	0		2	100	112	118	130	134	102	1							1.1683168317	0	0	87.8	0	101.6	190	186.2	24.858063526	2.1117975093	1	33.65	25.235	26.2
737	65	3	1	1	0	0	0	0	0	0	1	1	0.16	0.1417245905	0.2095033726	25.3	1	1	4	0		3	138	164	176	174	182	144	1							1.2482269504	0	0	113.9	0	115.3	225.3	176.8	32.694124813	2.1867285384	3	712.175	614.045	525.95
738	63	2	1	1	0	0	0	0	0	0	1	1		0.2581932841	0.3445952726	30	1	1	4	2		3	152	172	168	170	168	152	1							1.1184210526	0	0	134.9	0	114.5	243.8	173.5	36.737346876	2.2306332563	3	109.35	125.47	78.37
739	70	3	1	4	1	1	0	0	0	0	1	1	0.1	0.0467805877	0.066152269	15.6	0	0	2	0		4	140	100	110	160	140	140	1							0.7857142857	0	0	80.4	0	92.9	142	167.6	22.930491396	1.7288922761	1	64.055	68.345	51.72
740	52	1	1	3	0	0	0	0	0	0	1	1				6.7	0	1	4	0		2	128	146	130	128	150	128	1							1.140625	0	0	73.5	0	89	133.7	176.3	19.511911997	1.7481774015	1	0	0	0
741	46	1	1	1	0	0	0	0	0	0	1	1	0.06	0.0992384474	0.106102642	11.2	1	1	4	1		4	144	178	176	176	172	156	1							1.1282051282	0	0	106.4	0	107.2	208.5	171.8	32.042971699	2.0723284688	3	50.935	46.265	35.505
742	77	4	1	1	0	0	0	0	0	0	1	1	0.25	0.126762984	0.1437481622	30	0	0	3	0		1	162	210	182	192	190	156	1							1.2075471698	0	0	111.2	0	116	212.5	177.3	30.662990543	2.137411333	3	18.69	22.195	17.645
743	68	3	0	4	1	0	0	0	0	1	1	1	0.04	0.040612351	0.0566432984	10	0	1	2	0		3	138	158	154	150	144	132	1							1.1111111111	0	0	109.2	0	110.3	151.4	153.8	29.03262136	1.6693352631	2	0	0	0
744	48	1	1	3	0	0	0	0	0	0	1	1	0.05	0.0477027144	0.0730691799	6.7	0	0	2	0		2	126	152	150	136	138	130	1							1.078125	0	0	112.7	0	111	244	181.5	33.597705075	2.3055415843	3	0	0	0
745	47	1	0	1	0	0	0	0	0	0	1	1	0.01	0.0106375283	0.0279073121	2.4	0	0	1	0		4	114	128	138	136	136	102	1							1.1929824561	0	0	128.9	0	127.1	248	168.9	39.433509271	2.2035361903	3	0	0	0
746	80	4	1	4	1	1	0	0	0	0	1	1	0.25	0.359533301	0.3653233196	30	1	1	4	1		3	160	188	194	186	180	166	1							1.1411042945	0	0	94.9	0	94.5	148	163.5	25.113037623	1.7282570224	2	0	0	0
747	64	2	1	4	1	1	0	0	0	0	1	1	0.2	0.3006254141	0.310043852	29.4	1	0	1	1		4	112	126	134	138	124	116	1							1.1754385965	0	0	104.9	0	100.8	175.2	169.5	27.660991464	1.9058852763	2	0	0	0
748	59	2	0	3	0	0	0	0	0	0	1	1	0.06	0.1038952334	0.1354291481	15.9	1	1	4	0		1	140	152	154	154	150	140	1							1.1	0	0	127.1	0	146.2	282	169.3	44.628083603	2.3311965571	4	0	0	0
749	57	2	0	2	0	0	0	0	0	0	1	1	0.01	0.0239894528	0.0587070312	3.9	0	0	1	1		3	108	110	122	126	130	112	1							1.1090909091	0	0	85.2	0	93.8	127.4	155.9	23.776626931	1.5665965571	1	36.685	32.945	18.69
750	62	2	1	3	0	0	0	0	0	0	1	1	0.12	0.0868551138	0.1474383332	18.4	0	1	4	0		2	128	152	150	162	150	142	1							1.0704225352	0	0	106.4	0	106.5	203.5	175.7	29.901566188	2.0847123068	2	2.725	4.09	1.905
751	70	3	1	4	1	1	0	0	0	0	1	1	0.16	0.0964518048	0.16273331	30	0	1	2	0		2	150	176	170	152	148	152	1							1.0066225166	0	0	91.6	0	90.1	141.7	172.8	21.525607639	1.7660301915	1	989.29	780.175	775.215
752	74	3	0	3	0	0	0	0	0	0	1	1	0.11	0.0995592921	0.0861484506	21.5	0	1	4	0		1	142	148	152	154	144	138	1							1.0857142857	0	0	107.6	0	107.5	168.8	161.5	29.356240355	1.8113613518	2	0	0	0
753	69	3	1	1	0	0	0	0	0	0	1	1	0.2	0.1949705636	0.2293342652	30	1	1	2	1		2	126	150	166	146	124	116	1							1.1587301587	0	0	100	0	103	200	185.7	26.307479101	2.1541359355	2	496.315	487.16	396.025
754	80	4	0	2	0	0	0	0	0	0	1	1	0.08	0.0393974344	0.043797991	10	0	1	4	0		2	152	170	168	168	174	154	1							1.1111111111	0	0	95.7	0	105.1	126	152	24.737534626	1.530878805	1	576.43	475.25	434.955
755	67	3	1	1	0	0	0	0	0	0	1	1	0.16	0.1430418634	0.1675763967	21.6	0	0	2	0		1	138	144	146	146	142	140	1							1.0503597122	0	0	108.2	0	105.3	189.2	166.2	31.069347965	1.9413136025	3	468.08	504.68	347.425
756	52	1	1	1	0	0	0	0	0	0	1	1	0.04	0.0306853469	0.0538889346	4.7	0	0	1	0		2	108	126	132	136	134	114	1							1.1891891892	0	0	90.6	0	103	174	181.6	23.932639873	1.9977408257	1	5.26	9.345	4.105
757	48	1	1	1	0	0	0	0	0	0	1	1	0.1	0.1365658826	0.1472643572	18.4	1	1	4	0		4	150	208	202	198	204	152	1							1.3509933775	0	0	97.1	0	102	170	172.3	25.974752158	1.9041201333	2	0	0	0
758	72	3	0	4	1	1	0	0	0	0	1	1	0.17	0.1873192045	0.2078646929	30	1	1	4	1		2		160	154	162	164	158	0								0	0	101.5	0	103.3	157.8	151.5	31.185648466	1.6805110044	3	13.085	23.835	9.23
759	79	4	0	3	0	0	0	0	0	0	1	1	0.17	0.0576387002	0.0533804098	21.5	0	1	6	0		1	182	186	174	194	180	186	1							1.0108695652	0	0	120	0	122.5	171.5	156.2	31.884169644	1.7800316592	3	24.34	37.385	20.63
760	73	3	0	3	0	0	0	0	0	0	1	1	0.27	0.5204452512	0.2040576513	30	1	1	5	0		4	178	88	86	80		176	0				1			0.4519774011	0	0	63	0	84	104	159.5	18.543214001	1.4611250783	1	78.665	71.845	66.175
761	48	1	0	3	0	0	0	0	0	0	1	1	0	0.0109053449	0.0231761987	1.7	0	0	1	0		2	110	118	130	132	138	114	1							1.1607142857	0	0	98.4	0	110	177.2	148.2	36.59656772	1.7374357561	3	0	0	0
762	63	2	0	1	0	0	0	0	0	0	1	1	0.01	0.0416187639	0.0779048393	6.3	0	1	4	0		2	124	136	138	146	132	126	1							1.104	0	0	79.8	0	93.2	112.2	153	21.741176471	1.4641817147	1	0	0	0
763	46	1	0	1	0	0	0	0	0	0	1	1	0	0.0115527817	0.0302506571	2.4	1	0	1	0		2	118	148	150	142	146	116	1							1.2478632479	0	0	134.4	0	144.5	260.7	161.3	45.451198781	2.1769155518	4	0	0	0
764	67	3	1	4	1	1	0	0	0	0	1	1	0.2	0.1554096294	0.2313007514	25.3	1	0	3	1		2	134	134	142	154	162	134	1							1.0597014925	0	0	94.7	0	99.5	177.5	161.2	30.984274271	1.8479732544	3	53.74	45.56	39.035
765	59	2	0	1	0	0	0	0	0	0	1	1	0.04	0.058996636	0.1176701852	10	1	0	3	0		2	156	136	140	144	144	142	1							0.8974358974	0	0	97	0	102.5	138.9	148.9	28.417501796	1.5719684946	2	37.58	31.54	22.38
766	54	1	0	3	0	0	0	0	0	0	1	1	0.02	0.0527599144	0.0582424088	6.3	1	1	1	0		3	138	150	146	154	144	132	1							1.1111111111	0	0	111.8	0	114.7	203.7	169.2	32.274784971	2.0293556957	3	5.14	9.815	4.395
767	69	3	0	2	0	0	0	0	0	0	1	1	0.06	0.0495232541	0.0706607631	15.9	1	1	5	1		2	170	166	174	180	178	166	1							1.0357142857	0	0	93.4	0	100.6	148.1	160	26.24146875	1.7018434781	2	267.765	247.44	225.965
768	51	1	0	1	0	0	0	0	0	0	1	1	0	0.0053390895	0.0200010057	2	0	0	1	0		4	108	140	138	144	138	104	1							1.320754717	0	0	77	0	107	146	169.1	23.160007008	1.7607626069	1	0	0	0
769	68	3	1	3	0	0	0	0	0	0	1	1	0.16	0.0910991323	0.1047938313	29.4	1	1	3	0		3	140	162	178	162	160	148	1							1.125	0	0	105	0	108.5	219.8	181.4	30.298851637	2.2045529012	3	220.215	188.09	172.24
770	72	3	0	3	0	0	0	0	0	0	1	1	0.08	0.1372524648	0.115593184	21.5	0	1	5	0		2	150	130	136	142	136	152	1							0.9006622517	0	0	122.5	0	122.6	215.2	169	34.177626834	2.0754991109	3	69.9	67.17	66.32
771	48	1	0	2	0	0	0	0	0	0	1	1	0	0.0109053449	0.0276861406	2	0	0	1	0		3	128	132	138	134	128	124	1							1.0634920635	0	0	74.3	0	92.2	124	160.4	21.861804342	1.5809717417	1	0	0	0
772	57	2	1	3							1	1	0.08	0.039227794	0.0715209675	11.2	0	1	1	0		4	132	180	176	162	178	128	1							1.3692307692	0	0	139.3	0	129.7	296	178.4	42.186651652	2.4717638189	4	389.45	359.845	305.695
773	55	2	0	4	1	0	0	1	0	0	0	0	0.01	0.0364242913	0.0773020464	8.6	0	1	5	0		3	162	190	198	204	188	150	1							1.2222222222	0	0	92.2	0	105.6	167.2	161.5	29.077982153	1.8040444139	2	0	0	0
774	59	2	1	1	0	0	0	0	0	0	1	1	0.08	0.0752247511	0.1229038205	13.2	1	1	4	1		4	148	168	178	178	174	154	1							1.178807947	0	0	126.2	0	137	255.4	178.5	36.359466139	2.3224871334	3	0	0	0
775	55	2	1	4	1	0	1	0	0	0	1	1	0.1	0.0620217015	0.1024775156	18.4	0	1	4	0		3	134	156	164	158	154	142	1							1.1449275362	0	0	88.5	0	97.1	169	173.1	25.58383319	1.9057413228	2	0	0	0
776	62	2	1	4	1	0	0	1	0	0	1	1		0.0766845915	0.1352389828	29.4	1	1	2	3	2	4	116	148	144	150	142	118	1							1.264957265	0	0	105.8	0	100.4	195.5	166.7	31.911602083	1.972819768	3	0	0	0
777	66	3	1	1	0	0	0	0	0	0	1	1	0.25	0.1484235625	0.2217145232	30	1	1	3	1		4	144	148	148	148	104	140	1							1.0422535211	0	0	99.8	0	93.4	184.2	173.2	27.852674024	1.9776163179	2	2168.66	1707.4	1638.975
778	57	2	1	1	0	0	0	0	0	0	1	1	0.12	0.0774246518	0.1182899963	18.4	1	1	3	0		2	140	152	154	156	148	140	1							1.1	0	0	115	0	116.8	217.5	172.2	33.271012153	2.1134449746	3	0	0	0
779	76	4	0	1	0	0	0	0	0	0	1	1	0.05	0.0317421537	0.0338469971	7.3	0	0	2	0		3	136	134	136	140	130	138	1							0.9927007299	0	0	97.5	0	100	131	151.5	25.889226546	1.5526951156	2	0	0	0
780	52	1	1	3	0	0	0	0	0	0	1	1	0.05	0.0403980004	0.0718012282	6.7	0	0	2	0		1	122	144	142	148	142	122	1							1.1803278689	0	0	105	0	113.5	223.2	176.4	32.536443149	2.1744690436	3	0	0	0
781	54	1	1	1	0	0	0	0	0	0	1	1	0.08	0.0670103854	0.1032008979	11.2	1	0	3	0		4	112	130	140	138	104	124	1							1.1129032258	0	0	108	0	115	197.5	172.5	30.106616257	2.031116536	3	206.2	214.96	171.175
782	46	1	0	1	0	0	0	0	0	0	1	1	0.01	0.0064849194	0.0173308604	2.4	0	0	1	0		4	98	108	132	132	108	102	1							1.32	0	0	70.5	0	101.8	139	170.8	21.612853688	1.7369276174	1	0	0	0
783	71	3	1	4	1	0	1	0	0	0	1	1	0.25	0.2537932455	0.2397381106	30	0	1	4	0		4	144	184	186	186	184	146	1							1.2827586207	0	0	108.3	0	105	182.7	169.1	28.981734797	1.9368220712	2	107.485	80.61	80.455
784	65	3	0	4	1	0	0	0	0	1	1	1	0.02	0.0175471621	0.0355330099	4.5	0	0	1	0		1	144	152	154	144	130	136	1							1.0285714286	0	0	89.2	0	105.8	153.5	164.3	25.793263736	1.761489352	2	0	0	0
785	70	3	0	4	1	0	0	0	0	1	1	1	0.17	0.151099959	0.1241231547	24.8	1	1	5	1		1	166	184	176	166	178	162	1							1.0853658537	0	0	106.8	0	98.9	124.2	147.6	25.859607377	1.4894845912	2	0	0	0
786	61	2	0	1	0	0	0	0	0	0	1	1	0.02	0.0246621809	0.0631149194	8.6	0	1	4	0		4	132	166	168	160	158	150	1							1.0666666667	0	0	77.7	0	103.5	136.8	168.3	21.9074037	1.706845859	1	0	0	0
787	74	3	1	2	0	0	0	0	0	0	1	1	0.25	0.262655474	0.3296183997	30	1	1	5	1		1	178	208	206	206	204	182	1							1.1444444444	0	0	90.6	0	93.8	150.6	164.4	25.27518781	1.7480391495	2	1114.995	970.83	826.12
788	53	1	0	3	0	0	0	0	0	0	1	1	0.01	0.0275443584	0.0457143624	5.3	0	1	1	0		2	136	122	128	146	138	142	1							0.9208633094	0	0	122.1	0	128.9	204	162.2	35.172360317	1.9693659042	3	0	0	0
789	71	3	0	2	0	0	0	0	0	0	1	1	0.14	0.1624547964	0.1200809965	24.8	1	1	4	0		1	164	174	174	174	170	170	1							1.0419161677	0	0	103.7	0	97.2	138	153.1	26.705563787	1.5995666926	2	31.78	28.745	26.49
790	73	3	0	2	0	0	0	0	0	0	1	1		0.4011357817	0.12371402	30	1	1	1	3	2	1	148	146	132	102	110	144	1							0.7534246575	0	0	77.9	0	83	94.5	151	18.799701767	1.3482285912	1	693.255	578.29	486.935
791	48	1	0	3	0	0	0	0	0	0	1	1		0.0317734018	0.0537827725	3.9	1	0	1	3	2	2	120	132	142	142	138	122	1							1.173553719	0	0	110.1	0	116.7	212	162.4	36.461695261	2.0036152858	3	0	0	0
792	63	2	1	1	0	0	0	0	0	0	1	1	0.08	0.0520761154	0.0632798931	9.4	0	0	1	0		2	114	108	108	102	98	120	1							0.8717948718	0	0	101	0	106	201	176.1	29.400207215	2.0772108617	2	83.185	78.305	56.405
793	77	4	0	3	0	0	0	0	0	0	1	1	0.04	0.0152723715	0.0199915041	6.3	0	1	1	0		2	134	146	162	162	152	136	1							1.2	0	0	92.8	0	107.4	156	162.6	26.764341444	1.7603015609	2	7.475	14.02	7.73
794	53	1	1	3	0	0	0	0	0	0	1	1	0.08	0.0804538212	0.0889121015	7.9	0	0	1	0		4	116	108	122	126	110	120	1							1.0338983051	0	0	86.8	0	97.5	155.2	177	22.470784257	1.8679116259	1	13.63	11.68	9.645
795	51	1	1	2	0	0	0	0	0	0	1	1				4.7		0	1			2	106	126	128	122	108	118	1							1.0338983051	0	0	71	0	83.2	119.8	162.3	20.629695812	1.5713459188	1	0	0	0
796	65	3	0	1	0	0	0	0	0	0	1	1	0.01	0.0113365882	0.0289661082	3.3	0	0	1	0		3	114	134	136	136	136	128	1							1.0625	0	0	79	0	107.2	154	163.8	26.035502959	1.7600321838	2	0	0	0
797	51	1	1	1	0	0	0	0	0	0	1	1	0.04	0.0183582242	0.0283819464	9.4	0	1	2	0		2	110	134	138	148	150	118	1							1.2105263158	0	0	103.3	0	104.5	197	180.5	27.427413847	2.0967219803	2	0	0	0
798	65	3	0	4	1	1	0	0	0	0	1	1	0.11	0.1284784401	0.1388887316	21.5	1	1	6	1		1	192	216	226	224	220	190	1							1.1727748691	0	0	117.6	0	118.5	200.5	160	35.52609375	1.9356744829	3	113.79	100.94	87.715
799	79	4	0	1	0	0	0	0	0	0	1	1	0.04	0.0152723715	0.0199915041	6.3	0	1	1	0		3	116	128	124	130	118	118	1							1.094017094	0	0	96.6	0	96.8	126.9	154.6	24.083282987	1.5545145692	1	833.45	707.27	643.43
800	51	1	0	4	1	1	0	0	0	0	1	1	0.01	0.0256556429	0.0455014058	3.9	0	0	1	0		4	104	110	122	114	112	106	1							1.0857142857	0	0	99.8	0	109.2	174	167.6	28.097926077	1.8848587856	2	0	0	0
801	50	1	1	3	0	0	0	0	0	0	1	1	0.04	0.0348702453	0.0440185447	6.7	1	0	1	1		4	122	130	118	116	120	116	1							1.0084033613	0	0	114.5	0	113.3	220.4	181	30.515991575	2.2035789749	3	0	0	0
802	67	3	0	4	1	1	0	0	0	0	1	1	0.06	0.0920065448	0.116420503	13.7	0	1	4	0		4	160	158	160	122	156	156	1							0.9873417722	0	0	94.1	0	100	127.6	153.8	24.468708623	1.5523033945	1	175.95	192.07	158.47
803	60	2	1	3	0	0	0	0	0	0	1	1	0.2	0.1765770632	0.2177401165	30	1	0	3	1		3	140	158	154	174	176	144	1							1.1126760563	0	0	103.1	0	113	209.5	168.5	33.470119487	2.0475516711	3	0	0	0
804	53	1	0	3	0	0	0	0	0	0	1	1				6.3		1	3			1	128	140	148	148	156	130	1							1.1472868217	0	0	96.1	0	117.3	176.8	162.4	30.407677934	1.8548190864	3	0	0	0
805	75	4	1	1	0	0	0	0	0	0	1	1	0.16	0.0723846272	0.0905888946	29.4	0	1	4	0		3	166	170	174	174	166	160	1							1.0674846626	0	0	88.5	0	94.3	126.2	166.7	20.59971449	1.637948577	1	506.05	469.64	404.195
806	66	3	0	4	1	0	0	0	0	1	1	1	0.02	0.031092883	0.0533721017	5.3	0	0	1	0		2	150	166	150	168	168	152	1							1.0993377483	0	0	96.1	0	106.5	144.5	151.9	28.406998298	1.6218845936	2	37.15	37.155	24.475
807	51	1	1	3	0	0	0	0	0	0	1	1	0.06	0.026730658	0.0541552911	11.2	1	1	2	1		1	122	160	152	152	152	120	1							1.2561983471	0	0	114	0	119	221	180.7	30.700752071	2.2034748823	3	12.855	15.19	10.695
808	55	2	1	4	1	0	0	0	0	1	1	1	0.06	0.0355619959	0.0620185301	9.4	0	0	1	0		3	130	156	164	160	152	130	1							1.2307692308	0	0	83.5	0	89.4	131.2	169.8	20.641036847	1.6876152047	1	181.315	135.985	129.9
809	70	3	1	3	0	0	0	0	0	0	1	1	0.12	0.0820105697	0.1343333241	29.4	0	1	4	0		1	160	186	192	194	198	170	1							1.1294117647	0	0	87	0	101.5	169	176.5	24.607660763	1.9328070069	1	22.975	18.11	19.44
810	60	2	1	1	0	0	0	0	0	0	1	1	0.08	0.0449882013	0.0549898404	9.4	0	0	1	0		3	110	144	144	152	144	120	1							1.2	0	0	107	0	114	187	178.5	26.621848739	2.0343099345	2	0	0	0
811	64	2	1	3	0	0	0	0	0	0	1	1	0.12	0.1626920937	0.1806410341	25.3	0	1	4	0		4	146	172	178	190	168	142	1							1.2361111111	0	0	115	0	117	244	176.5	35.528220273	2.2593177698	3	0	0	0
812	52	1	1	1	0	0	0	0	0	0	1	1	0.06	0.0557448711	0.0914189085	7.9	1	0	1	0		4	110	139	138	134	134	110	1							1.2181818182	0	0	107.5	0	111.6	217.5	180.6	30.248010508	2.187697544	3	0	0	0
813	62	2	0	3	0	0	0	0	0	0	1	1	0.01	0.025079675	0.0498743068	5.3	1	1	1	0		3	114	120	116	114	110	110	1							1.0178571429	0	0	103	0	103.5	158	167	25.697873714	1.8044524029	2	5.645	9.93	4.715
814	78	4	0	4	1	1	0	0	0	0	1	1	0.14	0.0672958943	0.0696093534	13.7	1	0	3	0		3	146	162	166	168	166	142	1							1.1527777778	0	0	114.6	0	115.7	151.2	150.8	30.159362269	1.6447398358	3	0	0	0
815	59	2	0	1	0	0	0	0	0	0	1	1	0.02	0.0227878394	0.0374197669	3.9	0	0	1	0		2	120	110	130	120	104	106	1							1	0	0	79.5	0	104.5	127.7	159.2	22.854820585	1.5921595262	1	10.515	10.515	8.62
816	65	3	1	1	0	0	0	0	0	0	1	1	0.08	0.0232795085	0.0341859048	13.2	0	1	2	0		4	134	142	132	144	142	130	1							1.0757575758	0	0	91.5	0	98	149	161.7	25.848733826	1.7193553956	2	0	0	0
817	45	1	1	3	0	0	0	0	0	0	1	1	0.05	0.0306853469	0.0356437074	6.7	0	0	1	0		2	100	124	100	118	122	108	1							1.1730769231	0	0	71.5	0	85.5	137	173.8	20.572831489	1.7481916968	1	0	0	0
818	68	3	0	3	0	0	0	0	0	0	0	0	0.08	0.0856520095	0.1150144093	18.5	1	0	3	0		4	132	142	164	152	162	136	1							1.2089552239	0	0	91.2	0	119	192	168	30.857142857	1.9687881142	3	244.36	194.515	194.265
819	59	2	0	1	0	0	0	0	0	0	1	1		0.2556343453	0.2395844607	21.5	1	1	4	3	2	4	136	144	150	150	152	140	1							1.0869565217	0	0	109.6	0	115.1	213.2	163.7	36.088006093	2.0200707493	3	0	0	0
820	51	1	0	4	1	0	0	0	0	1	1	1	0	0.0091443932	0.0305662361	2.4	0	0	1	0		1	110	112	122	124	110	112	1							1.0990990991	0	0	100.6	0	111.8	168.2	157.4	30.79566462	1.7752159919	3	0	0	0
821	48	1	0	1	0	0	0	0	0	0	1	1	0	0.0073966034	0.0246774509	1.7	0	0	1	0		2	114	144	146	146	140	116	1							1.2695652174	0	0	95.2	0	111.8	179	171.8	27.509313832	1.9422317805	2	0	0	0
822	77	4	0	2	0	0	0	0	0	0	1	1	0.06	0.0469820841	0.0371104543	6.3	0	0	1	0		2	124	144	148	136	124	128	1							1.0793650794	0	0	95.5	0	92.3	131.6	158	23.91193719	1.6038245919	1	129.915	112.855	87.79
823	59	2	0	4	1	1	0	0	0	0	1	1	0.02	0.0411326771	0.0755581113	5.3	1	0	1	0		2	108	114	118	116	114	112	1							1.0545454545	0	0	91.7	0	97.2	137.3	156.6	25.395692958	1.6224851481	2	0	0	0
824	56	2	0	1	0	0	0	0	0	0	0	0	0.01	0.0193554484	0.0480886852	3.9	0	0	1	0		1	120			154	160	112	0	1						1.3793103448	0	0	113.5	0	124.2	225	163.5	38.178604495	2.0650219455	3	0	0	0
825	78	4	1	2	0	0	0	0	0	0	1	1	0.2	0.0893784033	0.1145856119	25.3	0	0	3	0		3	150	168	164	154	150	132	1							1.0266666667	0	0	85.2	0	88.5	143.5	167.8	23.117508925	1.7381327945	1	141.13	113.56	124.915
826	64	2	0	1	0	0	0	0	0	0	1	1		0.0659445865	0.1124559697	21.5	1	1	4	3	2	4	138	150	158	164	162	140	1							1.1366906475	0	0	95	0	102	173.8	173	26.34090013	1.9277526344	2	0	0	0
827	77	4	0	1	0	0	0	0	0	0	1	1	0.14	0.0393974344	0.043797991	15.9	0	1	4	0		1	130	160	144	174	166	126	1							1.25	0	0	82.5	0	88.2	110.5	161.4	19.241027625	1.5121878874	1	741.06	606.32	585.715
828	65	3	0	1		0	0	0	0	0	1	1	0.05	0.0483777281	0.0877488587	11.7	0	0	3	0		1		154	150	150	152	154	1								0	0	78.5	0	98.8	133	164.4	22.321381001	1.6581067579	1	0.935	2.805	1.505
829	79	4	1	2	0	0	0	0	0	0	1	1	0.16	0.0893784033	0.1092044615	21.6	0	0	3	0		4	140	152	162	172	166	144	1							1.1408450704	0	0	76	0	84.4	108	164.6	18.081611743	1.519019856	1	194.165	219.4	146.095
830	69	3	0	2	0	0	0	0	0	0	1	1	0.06	0.0850807114	0.0892786725	18.5	0	1	5	0		1	150	142	146	146	140	152	1							0.9668874172	0	0	67.5	0	83.6	98.3	153.8	18.85011017	1.3893936691	1	59.815	59.585	42.765
831	78	4	1	4	1	0	0	1	0	0	1	1	0.12	0.159742945	0.1817738119	25.3	1	1	1	1		2	132	138	134	118	120	138	1							0.8888888889	0	0	105	0	100.1	166.5	174	24.94530321	1.9008418429	1	120.8	119.865	103.82
832	66	3	0	1	0	0	0	0	0	0	1	1	0.05	0.0791834231	0.0825629582	15.9	0	1	4	0		3	168	146	178	176	186	154	1							1.0595238095	0	0	87.5	0	95	119	169.5	18.788002193	1.6169709601	1	0	0	0
833	57	2	0	4	1	1	0	0	0	0	1	1	0.02	0.0370007632	0.0717626786	5.3	0	0	1	0		1	132	136	148	148	144	136	1							1.1044776119	0	0	87.6	0	97.7	139	149.5	28.210154249	1.5770406291	2	0.935	2.805	1.105
834	59	2	0	4	1	0	0	1	0	0	1	1	0.02	0.0277624973	0.0579953934	7.3	0	1	2	0		2	146	146	146	136	84	138	1							0.9577464789	0	0	83	0	103	143	162.4	24.594445388	1.6948817812	1	0	0	0
835	46	1	0	4	1	1	0	0	0	0	1	1	0	0.005155928	0.016077237	1.5	0	0	1	0		1	110	148	150	154	146	112	1							1.3513513514	0	0	88	0	105.3	148.2	163.7	25.085565211	1.7307825442	2	0	0	0
836	54	1	1	3	0	0	0	0	0	0	1	0	0.1	0.106038773	0.1633082391	21.6	1	1	4	0		1	118	134	148	136	126	118	1							1.1525423729	0	0	114	0	113.5	237.4	175.3	35.042084159	2.2221221082	3	0	0	0
837	50	1	1	4	1	0	1	0	0	0	1	1	0.06	0.036624944	0.0654161203	6.7	1	0	2	0		1	128	144	148	150	148	120	1							1.1935483871	0	0	102.5	0	104.1	181.5	168.2	29.100315151	1.923947153	2	0	0	0
838	64	2	0	1	0	0	0	0	0	0	1	1	0.01	0.018603615	0.0445084521	4.5	0	0	1	0		4	112	110	118	124	120	120	1							1.0172413793	0	0	95.4	0	102.2	144.2	163.9	24.348959041	1.7122875714	1	0	0	0
839	63	2	1	1	0	0	0	0	0	0	1	1		0.0608317329	0.0756625877	18.4	1	0	1	3	2	3	108	126	112	116	120	108	1							1.1111111111	0	0	119.6	0	116.3	237.4	174	35.567657551	2.2101626534	3	489.51	420.58	379.155
840	71	3	1	1	0	0	0	0	0	0	1	1	0.08	0.0454299116	0.0859336323	15.6	0	0	2	0		1	128	166	170	152	150	134	1							1.1603053435	0	0	93	0	99.9	173.5	169.9	27.263761081	1.9012499064	2	2112.94	1637.455	1760.2
841	66	3	1	2	0	0	0	0	0	0	1	1	0.16	0.2473089446	0.2550710368	29.4	0	1	4	0		4	150	158	170	160	158	158	1							1.038961039	0	0	82	0	89.5	127.5	163	21.767473371	1.6185442196	1	0	0	0
842	68	3	0	2	0	0	0	0	0	0	1	1	0.02	0.0195868096	0.0336195355	4.5	0	0	1	0		1	104	116	122	124	126	110	1							1.1401869159	0	0	69.6	0	87.7	106	168.4	16.954880643	1.5321445239	1	0	0	0
843	69	3	0	3	0	0	0	0	0	0	1	1		0.0682115476	0.0915769149	21.5	1	1	3	2		2	136	152	144	144	148	138	1							1.0802919708	0	0	99.6	0	99.9	165	166.8	26.900781533	1.8364095273	2	786.23	734.835	626.025
844	54	1	0	1	0	0	0	0	0	0	1	1	0	0.0163544031	0.040453819	2.8	0	0	1	0		3	104	112	120	118	122	106	1							1.1428571429	0	0	84.3	0	98.2	138.5	171.8	21.285139474	1.7416250865	1	0	0	0
845	62	2	0	2	0	0	0	0	0	0	1	1	0.05	0.0641834928	0.1163439716	15.9	0	1	5	0		1	150	152	150	154	140	142	1							1.0410958904	0	0	93.5	0	93.6	140	154.2	26.707444473	1.617753371	2	0	0	0
846	58	2	1	4	1	0	0	0	0	1	1	1		0.0983012234	0.141369159	15.6	0	0	1	3	2	3	140	176	160	168	162	140	1							1.2	0	0	91	0	94.5	145.6	160.5	25.638012053	1.6934006158	2	0	0	0
847	74	3	1	4	1	1	0	0	0	0	1	1	0.12	0.0893784033	0.1551184613	21.6	0	0	1	0		2	110	128	136	142	140	114	1							1.2142857143	0	0	81.9	0	91.2	133.2	163.5	22.601733861	1.6525758304	1	206.085	184.355	162.4
848	75	4	1	4	1	1	0	0	0	0	1	1		0.295656035	0.3479464293	30	0	0	1	3	2	3	134	140	146	148	142	140	1							1.0656934307	0	0	87	0	92.1	142.1	169.8	22.355879085	1.7458383643	1	49.535	42.765	37.99
849	46	1	0	1	0	0	0	0	0	0	0	0	0	0.0063569184	0.0208295181	1.7	0	0	1	0		2	116	110	128	118	98	128	1							0.921875	0	0	70.6	0	93.4	117	159.3	20.913530595	1.5347306132	1	0	0	0
850	56	2	1	4		0	0	0	0	0	1	1	0.06	0.0467805877	0.0583627617	9.4	0	0	1	0		2	116	142	144	150	148	116	1							1.2413793103	0	0	92.3	0	99.9	198.2	185.5	26.126959264	2.1441991341	2	0	0	0
851	56	2	1	4	1	1	0	0	0	0	1	1	0.1	0.1021009653	0.1058502607	21.6	1	1	5	1		4	188	192	194	210	192	184	1							1.0430107527	0	0	90.8	0	94.8	156.7	159.1	28.080296103	1.7360488086	2	13.045	17.52	8.69
852	62	2	0	1	0	0	0	0	0	0	1	1	0.03	0.0258335144	0.0636066207	10	0	1	4	0		2	130	176	186	186	180	150	1							1.24	0	0	103	0	116.5	197.5	180.3	27.558063239	2.0972956048	2	0	0	0
853	46	1	1	1	0	0	0	0	0	0	1	1	0.05	0.0552058021	0.0669494	6.7	1	0	3	1		4	138	156	158	160	150	142	1							1.1285714286	0	0	101.6	0	101.3	181	168.8	28.814211271	1.9266602724	2	0	0	0
854	65	3	1	3	0	0	0	0	0	0	1	1	0.08	0.0338573233	0.0650503864	11.2	0	0	2	0		4	130	146	130	128	144	126	1							1.125	0	0	99.7	0	111.2	231	187.5	29.804544	2.3062572091	2	0	0	0
855	47	1	1	4	1	1	0	0	0	0	1	1		0.0812286333	0.0752498647	18.4	0	1	1	3	2	1	134	154	156	162	156	142	1							1.1304347826	0	0	99	0	96.6	209	178.4	29.787196606	2.1319163744	2	0	0	0
856	52	1	1	1	0	0	0	0	0	0	1	1	0.03	0.0210877032	0.0296979757	4.7	0	0	1	0		2	118	132	128	130	122	110	1							1.1403508772	0	0	97	0	105.5	178	172.3	27.197093436	1.9416996597	2	0	0	0
857	82	4	0	3	0	0	0	0	0	0	0	0	0.17	0.0672958943	0.0584790953	15.9	1	0	3	0		1	154	144	162	142	100	158	1							0.9102564103	0	0	104	0	104.9	174.6	163.3	29.699211269	1.8523818329	2	0	0	0
858	48	1	1	3	0	0	0	0	0	0	1	1	0.12	0.0676605381	0.0984811917	13.2	1	0	2	0		1	110	136	140	134	132	110	1							1.2181818182	0	0	103.5	0	108.5	217.4	182.5	29.607848377	2.2039290614	2	0	0	0
859	72	3	0	3	0	0	0	0	0	0	1	1	0.17	0.1310181318	0.1060798299	24.8	1	1	5	0		3	180	190	168	168	158	174	1							0.9491525424	0	0	111	0	109.5	169	157.5	30.902857143	1.7796187855	3	0	0	0
860	64	2	0	1	0	0	0	0	0	0	1	1	0.06	0.1295612583	0.1405615201	18.5	1	1	4	0		3	146	148	158	160	158	150	1							1.0675675676	0	0	87	0	104	154	151.1	30.596013089	1.6600064303	3	13.045	16.36	12.465
861	69	3	0	1	0	0	0	0	0	0	1	1		0.106883945	0.1204078452	15.9	1	1	2	3	2	1	102	122	108	126	110	124	1							0.9838709677	0	0	105	0	124.5	178	151.7	35.085032779	1.7704749011	3	49.26	53.15	42.61
862	69	3	1	4	1	1	0	0	0	0	1	1	0.12	0.1111617443	0.1464972979	18.4	0	0	2	0		1	116	126	126	114	124	116	1							1.0689655172	0	0	95	0	99.7	172.8	166	28.444650893	1.8662988133	2	734.44	611.58	550.83
863	61	2	0	3	0	0	0	0	0	0	1	1	0.01	0.0137469567	0.0457612717	5.3	1	0	3	0		2	144	174	166	160	178	140	1							1.2253521127	0	0	115.1	0	110.9	194	163.4	32.958745388	1.9380733086	3	0	0	0
864	68	3	0	4	1	0	1	0	0	0	1	1		0.2571764188	0.1792699285	30	1	1	5	3	2	4	176	206	208	202	202	184	1							1.1222222222	0	0	93.4	0	101	141	149.3	28.692774363	1.5851056385	2	0	0	0
865	64	2	0	3	0	0	0	0	0	0	1	1	0.04	0.043407142	0.0777031614	15.9	0	1	4	0		3	188	220	220	220	202	204	1							1.0784313725	0	0	105	0	115.1	203.8	167.4	32.988784831	2.0141008263	3	250.645	205.08	164.04
866	66	3	1	4	1	0	0	0	0	0	1	1	0.16	0.0835960507	0.1348349411	21.6	0	1	3	0		4	166	184	208	200	196	170	1							1.1904761905	0	0	113.5	0	106.3	209.2	174.7	31.092018405	2.1006214582	3	271.74	223.605	222.52
867	73	3	1	1	0	0	0	0	0	0	1	1	0.12	0.0852107387	0.1483821378	15.6	0	0	1	0		4	122	112	132	118	110	120	1							0.9752066116	0	0	96.5	0	105	193	174.2	28.849218537	2.0256690515	2	867.23	713.8	707.51
868	46	1	1	3	0	0	0	0	0	0	1	1	0.06	0.0573928921	0.0642638904	5.6	0	0	1	0		1	122	132	134	136	134	122	1							1.0983606557	0	0	93.5	0	105.3	198	179.4	27.905728124	2.0919471152	2	0	0	0
869	59	2	0	3	0	0	0	0	0	0	1	1	0.11	0.2534445439	0.2081897832	24.8	1	1	4	0		2	158	166	188	170	156	166	1							1.049382716	0	0	127.3	0	121	257.8	171.6	39.711966355	2.2660369957	3	0	0	0
870	63	2	1	1	0	0	0	0	0	0	1	1	0.1	0.1291508602	0.140043942	18.4	0	1	1	0		4	128	162	154	150	164	132	1							1.2461538462	0	0	98.8	0	103	188	172.7	28.592110923	1.9906768136	2	38.745	36.8	31.17
871	59	2	0	3	0	0	0	0	0	0	0	0	0.02	0.0256556429	0.054289342	6.3	0	1	1	0		3	124	150	142	150	156	122	1							1.2195121951	0	0	134.8	0	129.7	260	170.7	40.474300487	2.2655815696	4	0	0	0
872	78	4	1	1	0	0	0	0	0	0	1	1	0.2	0.159742945	0.2471138137	30	0	1	4	0		1	164	178	178	182	174	156	1							1.1125	0	0	94.2	0	100	168.4	164.3	28.296974679	1.832227292	2	38.16	30.375	26.735
873	59	2	1	2	0	0	0	0	0	0	1	1	0.12	0.1340517247	0.1482071475	18.4	1	0	1	0		2	118	130	126	118	120	112	1							1.0434782609	0	0	78.9	0	85.9	117	162.3	20.147532638	1.5556312023	1	0	0	0
874	48	1	1	2	0	0	0	0	0	0	1	1	0.04	0.0362672098	0.0594500358	4.7	0	0	1	0		1	126	140	140	136	126	118	1							1.1147540984	0	0	98.2	0	101.1	176	172.2	26.922750064	1.9315841935	2	0	0	0
875	47	1	0	4	1	1	0	0	0	0	1	1	0	0.0124717008	0.0330005965	2.4	1	0	1	0		3	108	128	138	142	126	116	1							1.2321428571	0	0	140.5	0	145	251	152	49.278739612	2.0518455194	4	0	0	0
876	54	1	0	4	1	1	0	0	0	0	1	1	0.01	0.0356810262	0.0742308689	5.3	0	0	2	0		3	152	174	188	194	190	158	1							1.2129032258	0	0	113.2	0	117.4	195.2	159.7	34.717066949	1.911158526	3	0	0	0
877	82	4	1	3	0	0	0	0	0	0	1	1	0.12	0.0937392777	0.1547187501	15.6	0	0	1	0		3	112	116	108	134	138	118	1							1.0086956522	0	0	97.5	0	108	184	163.1	31.374943096	1.8924456859	3	0	0	0
878	56	2	1	4	1	1	0	0	0	0	1	1	0.1	0.0852107387	0.1022516529	11.2	0	0	2	0		3	118	128	130	142	142	124	1							1.0743801653	0	0	94	0	94.4	162	168.5	25.881428911	1.8355893946	2	0	0	0
879	69	3	1	1	0	0	0	0	0	0	1	1	0.1	0.070322414	0.1182333988	9.4	0	0	1	0		1	122	132	134	132	128	120	1							1.0909090909	0	0	86	0	94.3	145.5	171.2	22.517932789	1.7740004505	1	497.45	438.105	397.42
880	76	4	1	2	0	0	0	0	0	0	1	1	0.12	0.1470610981	0.1821451253	25.3	0	0	2	0		2	158	188	196	186	172	152	1							1.2	0	0	86.5	0	88.7	121.9	164.5	20.433602794	1.5985218663	1	105.615	91.125	81.84
881	61	2	1	1	0	0	0	0	0	0	1	1	0.16	0.159742945	0.1666078829	29.4	1	1	3	1		2	148	162	158	160	164	140	1							1.125	0	0	96.3	0	107.8	206.8	183.5	27.858096801	2.1661665952	2	339.57	277.46	245.34
882	79	4	0	4	1	1	0	0	0	0	1	1	0.27	0.2504047555	0.1187784972	30	1	1	6	1		3	152	148	152	158	154	148	1							1.0133333333	0	0	94.2	0	101.1	131.8	152.8	25.606000384	1.566391106	2	608.67	553.06	427.95
883	63	2	1	3	0	0	0	0	0	0	1	0	0.25	0.3769384249	0.3752951658	30	1	1	3	1		2	152	156	162	172	166	154	1							1.0588235294	0	0	106.5	0	119.2	209.4	176.2	30.594116427	2.1145409287	3	12.265	12.265	9.735
884	65	3	0	2	0	0	0	0	0	0	1	1	0.03	0.0350213867	0.0637828588	5.3	1	0	1	0		4	118	142	142	142	130	118	1							1.2033898305	0	0	89.8	0	97.6	128.8	148.9	26.351146374	1.5223328711	2	73.6	63.785	47.825
885	60	2	0	1	0	0	0	0	0	0	1	1		0.0535876471	0.0868974086	10	1	1	1	3	2	4	140	128					0	1	0	1	0	0	0		0	0	130	0	134.1	244.3	168.4	39.07620133	2.1848026506	3	1207.06	1008.685	907.545
886	61	2	1	1	0	0	0	0	0	0	1	1	0.12	0.043688082	0.0862627541	18.4	0	1	2	0		2	130	156	160	164	148	128	1							1.2403100775	0	0	101.5	0	109.5	213	191	26.48414243	2.2581732062	2	155.37	146.035	114.005
887	67	3	0	4	1	1	0	0	0	0	1	1	0.05	0.1316296132	0.1095079641	11.7	0	0	2	0		4	130	150	152	160	152	120	1							1.1692307692	0	0	98.3	0	99.9	146.2	153.6	28.108520508	1.6431718723	2	0	0	0
888	57	2	1	2		0	0	0	0	0	1	1	0.06	0.0359129043	0.0682329008	9.4	0	0	2	0		1	118	140	142	144	150	126	1							1.1639344262	0	0	87	0	92.6	147.8	164	24.926412849	1.7310920093	1	1042.335	919.665	784.46
889	50	1	0	3	0	0	0	0	0	0	1	1	0.03	0.0625889046	0.0566779637	6.3	1	0	1	1		3	116	128	120	128	118	118	1							1.094017094	0	0	98	0	116.6	199	163	33.974330987	1.9556687585	3	0	0	0
890	48	1	1	3	0	0	0	0	0	0	1	1	0.1	0.0676605381	0.0984811917	9.4	0	0	2	0		1	120	120	118	116	116	122	1							0.958677686	0	0	87.5	0	95.2	162.5	176.2	23.741852528	1.898513493	1	13.435	22.78	13.9
891	64	2	0	4	1	0	1	0	0	0	1	1	0.05	0.0854884096	0.1157943291	13.7	1	1	4	0		3	172	180	190	184	182	168	1							1.0823529412	0	0	108.8	0	106.9	171.2	151.4	33.878568848	1.7389099199	3	0	0	0
892	53	1	1	1	0	0	0	0	0	0	1	1	0.06	0.0804538212	0.0889121015	11.2	1	1	1	1		3	130	152	160	170	156	136	1							1.2030075188	0	0	103.5	0	103.2	208	182.2	28.421018386	2.1603355626	2	144.865	136.69	111.21
893	45	1	0	1	0	0	0	0	0	0	1	1	0.03	0.0148243673	0.0382225105	7.3	1	1	3	0		2	122	156	160	168	162	128	1							1.28	0	0	101.9	0	107.2	184.5	160.1	32.650268161	1.8692995459	3	18.695	15.77	14.375
894	57	2	0	3	0	0	0	0	0	0	1	1	0.02	0.0614479054	0.1060116851	10	1	1	4	0		4	134	150	158	150	138	130	1							1.1363636364	0	0	99	0	107.5	161	158.5	29.06968922	1.7513338543	2	135.125	109.815	99.44
895	53	1	0	3	0	0	0	0	0	0	1	1	0	0.006090181	0.0224749924	2	0	0	1	0		4	114	122	128	130	126	114	1							1.1228070175	0	0	81.7	0	105.7	154.3	168	24.798214286	1.794119949	1	0	0	0
896	78	4	0	1	0	0	0	0	0	0	1	1	0.17	0.0647445501	0.0611460706	21.5	1	1	3	1		2	126	146	154	152	152	124	1							1.216	0	0	96	0	101	145.5	161.2	25.398376937	1.6982559767	2	149.535	133.885	111.75
897	65	3	0	1	0	0	0	0	0	0	1	1	0.01	0.0113365882	0.0289661082	3.3	0	0	1	0		1	102	114	118	128	120	108	1							1.1238095238	0	0	73.5	0	91.8	117.5	161.6	20.409304235	1.5535770752	1	0	0	0
898	70	3	0	3	0	0	0	0	0	0	1	1	0.14	0.1581999405	0.124688493	24.8	1	1	4	0		4	142	122	130	138	128	140	1							0.9219858156	0	0	113.5	0	114.7	190	168.8	30.246962108	1.9668082822	3	0	0	0
899	51	1	0	1	0	0	0	0	0	0	1	1	0.01	0.0141626353	0.0267042914	3.3	0	0	1	0		2	120	138	136	140	136	128	1							1.1129032258	0	0	82.1	0	89.6	117.8	155.4	22.126682667	1.5117690896	1	0	0	0
900	45	1	0	1	0	0	0	0	0	0	1	1	0	0.0106799351	0.0230874934	2	1	0	1	0		3	110	128	128	136	132	110	1							1.1636363636	0	0	97.4	0	109.6	174.7	168.2	28.010055409	1.8929757732	2	0	0	0
901	54	1	0	4	1	1	0	0	0	0	1	1	0.01	0.020137353	0.0522177262	3.3	1	0	1	0		2	122	150	158	146	148	126	1							1.1935483871	0	0	103.5	0	106.8	169.3	158.8	30.452924643	1.7916061546	3	0	0	0
902	58	2	1	1	0	0	0	0	0	0	1	1	0.04	0.0283599329	0.0375446973	5.6	0	0	1	0		3	106	132	136	150	138	114	1							1.2363636364	0	0	67.5	0	92.3	138.3	169	21.964525052	1.7199428432	1	33.88	40.89	28.71
903	79	4	0	3	0	0	0	0	0	0	1	1	0.11	0.0305167172	0.0373541112	11.7	0	1	3	0		1	150	166	160	136	160	164	1							0.9756097561	0	0	91	0	95.5	121.7	157.8	22.169179835	1.549968233	1	1596.415	1433.45	1264.09
904	51	1	0	4	1	0	1	0	0	0	1	1	0.01	0.0141626353	0.0374888455	3.3	0	0	1	0		4	116	132	146	146	142	111	1							1.2863436123	0	0	89.5	0	105.8	166.5	171.9	25.558509909	1.8841817331	2	0	0	0
905	70	3	0	4	1	1	0	0	0	0	1	1	0.06	0.0596293295	0.0888792293	11.7	1	0	3	0		4	136	150	150	142	146	110	1							1.0735294118	0	0	108.7	0	110.6	166.9	158.3	30.211170567	1.7767009466	3	38.79	31.545	27.53
906	52	1	0	1	0	0	0	0	0	0	1	1	0.03	0.024589221	0.0649336718	10	1	1	3	0		3	130	164	162	180	176	146	1							1.1232876712	0	0	123.5	0	121	216	160	38.2725	1.9979129368	3	0	0	0
907	59	2	0	1	0	0	0	0	0	0	1	1	0.02	0.0277624973	0.0579953934	7.3	0	0	2	0		4	154	176	162			142	0							1.1428571429	0	0	99.1	0	109.1	170	164.7	28.427244767	1.8428516607	2	64.725	68	48.84
908	67	3	1	3	0	0	0	0	0	0	1	1	0.08	0.0562890455	0.093649866	13.2	0	0	3	0		3	130	120	150	152	130	142	1							1.0563380282	0	0	103.5	0	112	209	183	28.308519215	2.1716305322	2	51.595	47.315	40.035
909	55	2	0	1	0	0	0	0	0	0	1	1	0.01	0.0117965037	0.0377327171	2.8	0	0	1	0		1	108	126	128	124	130	112	1							1.1636363636	0	0	84.1	0	104.6	144	168.4	23.033045401	1.745214448	1	0	0	0
910	72	3	0	1	0	0	0	0	0	0	1	1	0.02	0.0220563328	0.0290006649	7.3	0	1	1	0		4	120	136	154	138	136	146	1							0.9452054795	0	0	83.8	0	102.1	141	163.9	23.808621531	1.6960341459	1	0	0	0
911	64	2	1	2	0	0	0	0	0	0	0	0	0.1	0.0955394802	0.1167652067	11.2	0	0	1	0		4	106	122	124	124	130	108	1							1.1588785047	0	0	84.1	0	96.1	157	180.1	21.955598115	1.9008660819	1	2.805	5.61	1.855
912	50	1	0	1	0	0	0	0	0	0	1	1	0.01	0.0077280311	0.0229884417	2.8	0	0	1	0		1	104	118	124	120	114	108	1							1.1320754717	0	0	80	0	94.8	122	159.6	21.725366047	1.5644024898	1	0	0	0
913	69	3	0	3	0	0	0	0	0	0	1	1	0.08	0.2645488572	0.1492946356	18.5	0	0	2	0		3	140	160	162	172	170	140	1							1.1571428571	0	0	92	0	104	152	156.1	28.295073585	1.6902360371	2	0	0	0
914	52	1	1	3	0	0	0	0	0	0	1	1		0.1539890019	0.1905673846	29.4	1	0	3	2		4	108	164	182	166	172	124	1							1.3870967742	0	0	95.5	0	110	194.5	178	27.84534781	2.0643914963	2	37.19	50.23	27.275
915	78	4	0	3	0	0	0	0	0	0	1	1		0.2158560531	0.1106193461	30	1	1	4	3	2	1	156	158	134	184	188	162	1							0.9937106918	0	0	120.7	0	115.4	197.4	162.4	33.950653983	1.9437666812	3	2.335	3.505	1.055
916	56	2	0	3	0	0	0	0	0	0	1	1	0.04	0.078427276	0.1768411476	18.5	1	1	5	0		2	142	186	182	184	188	148	1							1.2827586207	0	0	116.7	0	119.1	199.8	156.4	37.050581825	1.901172181	3	105.335	104.555	98.725
917	75	4	1	4	1	0	0	0	0	1	1	1	0.12	0.0827996891	0.1346859026	21.6	0	0	3	0		2	138	172	172	166	164	140	1							1.1942446043	0	0	81.3	0	90.8	126.2	158	22.930748278	1.5755178983	1	579.7	507.5	448.29
918	72	3	1	1	0	0	0	0	0	0	0	0	0.08	0.0902348729	0.1062149928	13.2	0	0	1	0		3	102	136	124	128	130	118	1							1.1016949153	0	0	93.6	0	95.8	150.5	166	24.773842357	1.7598599326	1	0	0	0
919	71	3	1	4	1	1	0	0	0	0	1	1	0.16	0.2306872861	0.2489250485	25.3	0	0	1	0		3	116	132	138	136	132	106	1							1.1724137931	0	0	130.3	0	127	205	156	38.210059172	1.9184807777	3	56.08	68.345	41.5
920	79	4	0	1	0	0	0	0	0	0	1	1	0.14	0.0605026866	0.0536333683	24.8	0	1	4	0		1	162	158	164	166	162	164	1							1.0061349693	0	0	100.7	0	107.1	159.5	155.7	29.843964048	1.7219846018	2	26.675	35.63	17.83
921	62	2	1	3	0	0	0	0	0	0	1	1	0.08	0.0458758537	0.0860314209	11.2	0	0	2	0		4	138	142	158	148	136	138	1							1.0724637681	0	0	86.9	0	98.3	154.2	172.6	23.478796781	1.8290987795	1	42.755	40.655	30.34
922	79	4	0	3	0	0	0	0	0	0	0	0		0.4116613845	0.3004178195	30	1	1	4	3	2	4	150	104	100	140	144	146	1							0.7027027027	0	0	91.5	0	95.5	135.5	162.4	23.304526924	1.6565166136	1	26.48	19.86	17.17
923	56	2	1	4	1	0	0	1	0	0	1	1	0.08	0.0491192089	0.0864112501	13.2	0	0	2	0		4	132	174	184	180	172	134	1							1.3533834586	0	0	108.5	0	113.4	204	175.1	30.180812074	2.0817185128	3	0	0	0
924	60	2	0	4	1	0	0	0	1	0	1	1		0.3565181419	0.2366999644	24.8	1	0	1	2		1	120	122	124	128	130	128	1							1	0	0	109.4	0	117	170	155.1	32.055191198	1.7643350928	3	21.265	28.045	18.95
925	70	3	0	1	0	0	0	0	0	0	1	1	0.05	0.1220411883	0.0873842954	11.7	0	0	2	0		3	138	144	140	134	144	150	1							0.96	0	0	112.4	0	111.5	173	157.2	31.755142474	1.794917178	3	0	0	0
926	77	4	0	4	1	1	0	0	0	0	1	1	0.17	0.1015610638	0.0812122618	24.8	0	1	4	0		2	174	180	186	190	178	168	1							1.0877192982	0	0	87.8	0	101.4	132	159.4	23.565157295	1.6161984205	1	26.405	22.43	17.55
927	76	4	1	4	1	1	0	0	0	0	1	1	0.16	0.1328106871	0.2019414033	29.4	1	1	1	1		2	132	154	164	158	154	128	1							1.2153846154	0	0	131.5	0	125	248.5	164.2	41.807397473	2.1607572566	4	186.14	205.03	141.77
928	60	2	1	3	0	0	0	0	0	0	1	1		0.2131247285	0.2771674605	30	1	1	2	3	2	2	130	138	140	150	154	122	1							1.1111111111	0	0	97.5	0	98.7	162.5	167.6	26.240879239	1.8308723585	2	2.335	3.505	3.585
929	65	3	0	1	0	0	0	0	0	0	1	1	0.06	0.0741048153	0.0968806448	18.5	0	1	5	0		3	172	198	196	188	194	174	1							1.1213872832	0	0	86.4	0	106.2	166.4	174.8	24.702648074	1.9066870843	1	0	0	0
930	71	3	1	3	0	0	0	0	0	0	1	1	0.12	0.1470610981	0.1653032274	30	1	1	4	1		4	160	166	190	170	166	162	1							1.0559006211	0	0	103.8	0	103	200	175	29.622857143	2.0634172687	2	546.155	450.945	438.27
931	53	1	0	4	1	0	0	0	0	1	1	1	0.01	0.029222481	0.0608081394	4.5	1	0	1	0		3	122	152	144	148	150	122	1							1.2295081967	0	0	94	0	98.5	141.2	153.8	27.076658758	1.620577544	2	0	0	0
932	80	4	0	4	1	1	0	0	0	0	1	1	0.05	0.0260639951	0.0305517943	5.3	0	0	1	0		2	114	120	110	102	112	116	1							0.9739130435	0	0	107.8	0	112.4	164.5	151.9	32.338762768	1.713746662	3	134.82	119.865	85.72
933	77	4	0	1		0	0	0	0	0	1	1	0.06	0.0320559993	0.0338969346	8.6	0	1	4	0		1	156	162	170	174	148	154	1							1.0967741935	0	0	97.5	0	104	136.2	152	26.740096953	1.5823720359	2	0	0	0
934	56	2	1	3	0	0	0	0	0	0	1	1	0.2	0.1244160366	0.1785622027	29.4	0	0	2	0		3	130	116	122	140	132	136	1							0.9172932331	0	0	115.9	0	119.7	240.6	181.3	33.202673953	2.2900015437	3	54.515	58.41	45.04
935	46	1	1	4	1	1	0	0	0	0	1	1	0.06	0.0723846272	0.0820920816	6.7	0	0	1	0		3	120	128	138	140	126	122	1							1.1404958678	0	0	89.5	0	96	163.2	176.4	23.790087464	1.9035498916	1	0	0	0
936	82	4	1	1	0	0	0	0	0	0	1	1	0.2	0.2227354178	0.2360322566	30	1	0	1	0		3	112	142	152	144	136	108	1							1.3090909091	0	0	104.5	0	102.2	192.1	178.5	27.34789916	2.0577071529	2	192.37	195.1	143.745
937	52	1	1	1	0	0	0	0	0	0	1	1	0.06	0.0766845915	0.0849063219	7.9	0	0	1	0		1	110	116	124	120	116	112	1							1.0810810811	0	0	114.7	0	114	224.1	170.9	34.804129585	2.1287394659	3	182.64	176.995	135.41
938	53	1	1	4	1	0	0	0	1	0	1	1	0.06	0.0608317329	0.0920656587	9.4	0	0	2	0		4	126	152	148	156	148	130	1							1.1875	0	0	82.4	0	93.3	152.6	163.1	26.02074085	1.7477790363	2	0	0	0
939	60	2	0	1	0	0	0	0	0	0	1	1	0.11	0.3826871021	0.2810679066	28.5	1	1	4	1		3	162	192	196	194	194	168	1							1.1757575758	0	0	93.2	0	97.9	131	154.2	24.990537328	1.572708373	1	0	0	0
940	61	2	0	1	0	0	0	0	0	0	1	1	0.01	0.014736344	0.0355358015	3.9	0	0	1	0		1	106	116	118	130	132	106	1							1.1132075472	0	0	78	0	99.4	139.2	164.1	23.447423039	1.6882902936	1	0	0	0
941	72	3	0	1	0	0	0	0	0	0	1	1	0.08	0.1106812133	0.0945300391	15.9	1	1	4	1		1	152	160	172	164	150	150	1							1.0860927152	0	0	117.5	0	116.6	195.2	160.5	34.371840335	1.9180947192	3	2527.705	2111.615	1900.51
942	61	2	1	2	0	0	0	0	0	0	1	1	0.16	0.159742945	0.1666078829	21.6	1	0	3	0		2	148	164	178	164	170	150	1							1.1409395973	0	0	86.4	0	97.6	147.2	168.1	23.629004718	1.7593171605	1	0	0	0
943	45	1	1	2	0	0	0	0	0	0	1	1	0.06	0.0689791184	0.0783801956	6.7	0	0	1	0		1	114	124	128	136	136	118	1							1.1034482759	0	0	87.7	0	98.4	160.5	175.1	23.745197735	1.8799923147	1	0	0	0
944	78	4	0	1	0	0	0	0	0	0	1	1	0.06	0.0340041522	0.0388325746	11.7	0	0	3	0		2	156	156	156	156	152	146	1							1	0	0	124.3	0	120.9	208.7	166.5	34.148137327	2.0266049106	3	117.41	120.915	96.155
945	50	1	1	4	1	0	0	0	0	1	1	1	0.1	0.0626250934	0.0970812368	9.4	0	0	1	0		3	110	140	138	134	134	112	1							1.2072072072	0	0	97.8	0	99.5	161.2	165.8	26.599227927	1.8104046223	2	0	0	0
946	48	1	1	3	0	0	0	0	0	0	1	1	0.05	0.0579526556	0.0706946554	7.9	0	0	2	1		2	122	172	182	174	156	114	1							1.4745762712	0	0	113.5	0	117	261	188	33.496378452	2.4337915768	3	0	0	0
947	66	3	1	3	0	0	0	0	0	0	1	1		0.4356654281	0.4661693015	30	1	1	4	3	2	1	146	164	164	162	176	166	1							0.9879518072	0	0	109.7	0	109.9	215	167.4	34.80171118	2.0604200944	3	687.515	575.945	533.84
948	82	4	0	2	0	0	0	0	0	0	1	1	0.14	0.0959401547	0.0624464841	13.7	1	0	2	0		2	170	182	180	184	182	160	1							1.0705882353	0	0	100.9	0	101.6	147.8	157.8	26.923621854	1.6833946245	2	1.87	2.805	0.725
949	45	1	0	3	0	0	0	0	0	0	1	1	0.02	0.0155784783	0.0253491925	2.8	0	0	1	0		4	100	114	118	104	118	110	1							1.0727272727	0	0	77.3	0	96.5	142.5	163.5	24.179782847	1.7006636082	1	0	0	0
950	74	3	0	3	0	0	0	0	0	0	1	1				6.3	1	1	1	0		1	126	134	124	116	140	128	1							1.0551181102	0	0	113	0	118.9	194	165	32.322644628	1.9518135207	3	83.335	74.775	67.65
951	45	1	0	1	0	0	0	0	0	0	1	1	0	0.0106799351	0.0275804188	2.4	0	0	1	0		1	108	110	114	114	112	108	1							1.0555555556	0	0	104.5	0	109	166.1	155.4	31.198998226	1.7494672086	3	0	0	0
952	74	3	0	1	0	0	0	0	0	0	1	1	0.02	0.0149573814	0.0212493741	5.3	0	1	1	0		4	148	168	166	162	172	138	1							1.1351351351	0	0	96.5	0	106.3	165	166.3	27.062785271	1.8324168823	2	1015.695	853.775	812.875
953	48	1	0	1	0	0	0	0	0	0	1	1	0.01	0.0093004455	0.0166357056	2	0	0	1	0		2	108	114	116	118	110	106	1							1.0841121495	1	0	97.1	0	104.1	139.3	167.2	22.602246972	1.7118757893	1	0	0	0
954	52	1	1	1	0	0	0	0	0	0	1	1	0.12	0.0902348729	0.1338931734	15.6	1	0	2	0		4	130	110	146	140	140	120	1							1.0769230769	0	0	114	0	113	229	181	31.706724459	2.2397202373	3	0	0	0
955	67	3	1	2	0	0	0	0	0	0	1	1	0.08	0.0403980004	0.0574975694	11.2	0	0	2	0		2	122	130	134	138	132	126	1							1.0806451613	0	0	70.9	0	77.1	111.1	156.2	20.654992696	1.48010985	1	0	0	0
956	74	3	0	3	0	0	0	0	0	0	1	1	0.11	0.0659445865	0.0620805635	13.7	1	1	3	0		1	138	130	136	120	132	130	1							0.9850746269	0	0	118.5	0	117.8	191.3	161.3	33.351800256	1.908580604	3	158.65	138.095	114.445
957	68	3	1	3	0	0	0	0	0	0	1	1		0.0860291852	0.0987385358	29.4	0	1	4	3	2	2	146	162	148	160	146	138	1							1.1267605634	0	0	94.6	0	101.5	190	175.2	28.077500469	2.0205948028	2	0	0	0
958	79	4	0	1	0	0	0	0	0	0	1	1	0.05	0.0488518591	0.0414965869	10	0	0	2	0		1	142	130	130	134	132	148	1							0.8965517241	0	0	104.1	0	107.3	156	156.8	28.780976676	1.7145516556	2	171.535	150.705	126.99
959	51	1	1	3	0	0	0	0	0	0	1	1	0.04	0.0289244757	0.0359703244	5.6	0	0	1	0		2	112	114	116	112	114	112	1							1.0178571429	0	0	100.2	0	100.4	214.2	188.2	27.431734842	2.2394647169	2	12.15	9.115	9.54
960	50	1	0	3	0	0	0	0	0	0	1	1	0.01	0.0144610118	0.0373992144	4.5	0	1	2	0		2	140	154	148	148	154	140	1							1.1	0	0	92	0	117.5	198	164	33.392623438	1.9601586484	3	0	0	0
961	65	3	1	4	1	0	1	0	0	0	1	1	0.16	0.0955394802	0.1646829024	21.6	0	0	2	0		2	138	154	150	156	154	138	1							1.115942029	0	0	81.6	0	91.5	134	166.2	22.004717903	1.6765779718	1	0	0	0
962	51	1	1	1	0	0	0	0	0	0	1	1	0.05	0.0420115567	0.0683878179	6.7	0	0	1	0		4	122	122	152	148	152	116	1							1.2773109244	0	0	92	0	98.2	161.7	173.5	24.365992575	1.8734435353	1	0	0	0
963	81	4	0	1	0	0	0	0	0	0	1	1	0.04	0.0152723715	0.0199915041	6.3	1	1	1	1		1	124	146	156	110	160	120	1							1.2786885246	0	0	92	0	96.2	121	156.8	22.323706268	1.5390630158	1	381.325	309.825	306.44
964	46	1	1	4	1	0	0	1	0	0	1	1	0.06	0.0463260662	0.047410219	7.9	0	0	1	0		4	114	126	128	122	114	114	1							1.0701754386	0	0	85.5	0	100.8	146.4	160.3	25.843246969	1.6958150635	2	0	0	0
965	54	1	0	3	0	0	0	0	0	0	1	1	0.02	0.0497652089	0.0987865614	11.7	0	1	4	0		1	136	120	154	140	148	134	1							1.0962962963	0	0	100	0	109.4	161	158.3	29.143190301	1.7497314096	2	0	0	0
966	62	2	0	1	0	0	0	0	0	0	1	1	0.01	0.0168816936	0.038158468	5.3	1	1	2	1		1	120	116	130	140	128	100	1							1.0833333333	0	0	107.2	0	108	166.8	160	29.554875	1.7900577181	2	0	0	0
967	69	3	1	3	0	0	0	0	0	0	1	1	0.12	0.0964518048	0.1541372153	15.6	0	0	3	0		3	144	130	166	172	148	146	1							1.1448275862	0	0	91	0	99	177.3	183.5	23.884141986	2.0290095433	1	21.73	30.145	17.625
968	74	3	0	3	0	0	0	0	0	0	1	1	0.08	0.036747464	0.0512276507	11.7	0	1	3	0		2	110	130	134	136	124	114	1							1.1964285714	0	0	105	0	104	151.5	155.5	28.420053556	1.6831647664	2	92.295	89.955	78.135
969	73	3	1	4	1	1	0	0	0	0	1	1	0.16	0.0973723642	0.127945465	25.3	0	0	2	0		2	136	158	160	168	162	140	1							1.1594202899	0	0	108.5	0	100.9	181.2	168.5	28.948857523	1.925080482	2	80.145	62.385	65.66
970	52	1	0	4	1	0	0	0	0	1	1	1	0.01	0.0274088805	0.0483223966	3.9	0	0	1	0		2	138	144	152	154	170	142	1							1.0857142857	0	0	114	0	111.4	189.3	162.9	32.35798663	1.9137205675	3	0	0	0
971	68	3	0	1	0	0	0	0	0	0	1	1		0.2198921351	0.2218281772	30	1	1	4	3	2	1	160	178	184	174	170	162	1							1.0807453416	0	0	108.5	0	116.5	177.5	162	30.679012346	1.8546177621	3	177.185	153.04	131.64
972	68	3	0	3	0	0	0	0	0	0	1	1	0.02	0.0182747969	0.0433060865	6.3	0	0	3	0		2	140	150	164	152	156	138	1							1.1223021583	0	0	80.5	0	110.3	148	156.4	27.444875426	1.6735149609	2	0	0	0
973	67	3	0	1	0	0	0	0	0	0	1	1	0.01	0.0099219457	0.0216773846	2.8	0	0	1	0		4	132	136	150	146	138	130	1							1.1145038168	0	0	82	0	101	142	161.9	24.573538215	1.6860608298	1	0.78	2.335	0.29
974	80	4	0	1	0	0	0	0	0	0	1	1	0.05	0.0488518591	0.0414965869	10	0	0	2	0		1	136	162	164	156	158	136	1							1.1617647059	0	0	93.5	0	110.5	159	158.6	28.67238399	1.7428512123	2	149.54	141.595	102.055
975	63	2	1	4	1	0	0	0	1	0	1	1	0.16	0.2494550056	0.3065128415	30	1	0	3	1		4	132	144	140	154	138	130	1							1.0992366412	0	0	107.1	0	102.2	189.7	171.8	29.15372533	1.9907518758	2	72.435	70.1	45.105
976	45	1	0	3	0	0	0	0	0	0	0	0	0.01	0.016533791	0.0283412	2.8	0	0	1	0		1	128	140	128	132	128	134	1							1.0076335878	0	0	118.6	0	121	199	157.2	36.527591632	1.9049666528	3	122.905	138.09	110.055
977	45	1	1	2	0	0	0	0	0	0	1	1	0.02	0.027263225	0.0347473863	4.7	0	0	1	1		1	104	134	138	120	116	94	1							1.1538461538	0	0	84.2	0	99.8	168.5	170.7	26.230460123	1.8841739275	2	0	0	0
978	71	3	1	1	0	0	0	0	0	0	1	1	0.16	0.1378391499	0.2132411598	21.6	0	0	1	0		2	130	146	152	156	148	132	1							1.1603053435	0	0	96	0	101	190	185.7	24.992105146	2.107684676	1	15.375	25.7	12.76
979	65	3	0	2	0	0	0	0	0	0	1	1	0.05	0.0889024036	0.1149203713	10	0	1	4	0		3	170	204	208	186	183	172	1							1.0877192982	0	0	86.8	0	91.6	120.8	151.6	23.841939279	1.5008320499	1	149.075	145.1	129.53
980	64	2	0	3	0	0	0	0	0	0	1	1	0.01	0.0168482497	0.0358153515	3.9	0	0	1	0		3	118	140	132	148	122	118	1							1.186440678	0	0	85.6	0	103.7	160.2	169.8	25.203461149	1.8371013535	2	0	0	0
981	54	1	1	4	1	1	0	0	0	0	1	1	0.08	0.0992384474	0.1269106885	9.4	0	0	1	0		1	118	146	138	138	142	126	1							1.1639344262	0	0	103.4	0	105.8	193	171.4	29.799482333	2.0020108482	2	3.115	5.84	2.815
982	68	3	0	1	0	0	0	0	0	0	1	1	0.05	0.0282317116	0.0530340968	11.7	0	1	3	0		3	132	146	152	154	142	130	1							1.1603053435	0	0	116.4	0	119.8	183.7	164.5	30.792886245	1.9028887474	3	0	0	0
983	60	2	1	4	1	0	0	0	0	0	1	1	0.12	0.0432629209	0.0572997675	18.4	0	1	3	0		1	148	170	168	160	152	132	1							1.0810810811	0	0	92	0	101.5	169.8	165.2	28.222185743	1.8459822682	2	464.575	412.98	333.935
984	79	4	1	1	0	0	0	0	0	0	1	1	0.2	0.1070452999	0.139959631	29.4	0	0	2	0		2	136	182	182	170	142	136	1							1.25	0	0	102	0	112	203.2	172.2	31.08353871	2.0532334602	3	1079.27	955.045	898.77
985	80	4	0	1	0	0	0	0	0	0	1	1	0.17	0.0647445501	0.0611460706	21.5	0	1	3	0		1	156	172	186	198	176	158	1							1.1847133758	0	0	87	0	98.4	116.7	146.1	24.799531136	1.4398698825	1	661.035	599.32	534.82
986	62	2	0	4	1	0	0	1	0	0	1	1	0.02	0.0410120259	0.0748063799	6.3	0	0	1	0		1	112	126	128	124	120	112	1							1.1071428571	0	0	84.8	0	97	127	145	27.399381688	1.4844142349	2	0	0	0
987	76	4	0	3	0	0	0	0	0	0	0	0	0.11	0.1618618527	0.0789934906	15.9	0	0	2	0		1	146	146	150	150	122	142	1							1.0416666667	0	0	85.5	0	98.8	128.2	144.4	27.888598154	1.4858855291	2	3.505	5.255	4.315
988	59	2	1	1	0	0	0	0	0	0	0	0	0.12	0.1340517247	0.2030457432	21.6	1	1	4	0		3	158	162	172	178	180	148	1							1.0886075949	0	0	105	0	105	208.5	183.2	28.179168017	2.171139696	2	71.03	59.585	44.875
989	72	3	1	4	1	1	0	0	0	0	1	1	0.1	0.1111617443	0.175910623	18.4	0	0	3	0		4	134	184	178	226	182	130	1							1.3939393939	0	0	138.8	0	141.4	256.4	164.9	42.77103458	2.1964527317	4	59.965	84.7	53.49
990	70	3	1	3	0	0	0	0	0	0	1	1	0.1	0.051071736	0.0660079746	11.2	0	0	1	0		2	126	138	142	104	136	126	1							1.0793650794	0	0	84.5	0	90.6	143.5	173.8	21.548914735	1.7829734249	1	0	0	0
991	79	4	0	3	0	0	0	0	0	0	1	1	0.11	0.0647445501	0.0611460706	15.9	0	0	3	0		2	130	132	122	134	126	136	1							0.992481203	0	0	85.7	0	88.9	111	158.6	20.016569956	1.4959903807	1	5.84	8.765	4.795
992	74	3	0	3	0	0	0	0	0	0	1	1	0.08	0.1421715908	0.0961342663	18.5	1	1	2	0		2	120	126	120	132	136	124	1							1.0327868852	0	0	116.1	0	116.2	189.2	165.4	31.370624729	1.9345343688	3	81.78	103.045	73.84
993	67	3	1	1	0	0	0	0	0	0	1	1	0.12	0.0796860749	0.0971993315	18.4	0	1	1	0		3	132	98	108	132	128	130	1							0.8244274809	0	0	95.3	0	95.2	166.2	180.4	23.164930359	1.9497835285	1	276.645	274.075	198.575
994	61	2	0	1	0	0	0	0	0	0	1	1	0.01	0.0095158018	0.0289683916	3.9	0	1	1	0		4	136	156	160	156	146	142	1							1.1223021583	0	0	129.6	0	139.1	230	165.9	37.90601323	2.1065398904	3	0	0	0
995	70	3	0	1	0	0	0	0	0	0	1	1	0.11	0.0510420404	0.0683246537	18.5	1	1	5	0		4	156	178	174	172	168	160	1							1.0886075949	0	0	91.8	0	103.6	150	169.2	23.76641014	1.781869001	1	0	0	0
996	74	3	1	1	0	0	0	0	0	0	1	1	0.08	0.0525854816	0.0986392663	15.6	0	0	2	0		4	142	118	84	72	108	144	1							0.7552447552	0	0	96	0	104.5	179	172.8	27.191840278	1.9504215002	2	199.185	208.535	147.865
997	77	4	1	3	0	0	0	0	0	0	1	1	0.16	0.0860291852	0.1624658316	25.3	1	1	2	1		1	126	138	156	148	144	128	1							1.1653543307	0	0	110	0	112	213	175.3	31.440454616	2.1220223218	3	12.15	14.72	8.9
998	54	1	1	1	0	0	0	0	0	0	0	0	0.06	0.0670103854	0.1032008979	11.2	0	0	3	0		4	140	134	152	158	126	130	1							1.0857142857	0	0	90.5	0	104.5	170	181	23.537743048	1.9733516617	1	50.235	47.315	34.34
999	64	2	0	4	1	0	0	0	1	0	1	1	0.02	0.0349870025	0.0602952767	8.6	0	1	2	0		1	124	152	158	140	144	130	1							1.1338582677	0	0	93	0	96	133.5	156.2	24.81945567	1.6002764411	1	0	0	0
1000	61	2	0	1	0	0	0	0	0	0	1	1	0.04	0.0362103935	0.0847767034	11.7	0	1	3	0		2	152	162	178	184	166	166	1							1.0722891566	0	0	101	0	98	149	160.9	26.106414316	1.713184054	2	0	0	0
1001	66	3	0	3	0	0	0	0	0	0	1	1	0.05	0.0304866855	0.0622955237	11.7	1	1	4	1		4	164	180	170	162	158	162	1							0.9938650307	0	0	91	0	97.8	148	157.8	26.96005436	1.6843623708	2	0	0	0
1002	64	2	1	1	0	0	0	0	0	0	1	1	0.2	0.262655474	0.3101898333	29.4	1	1	4	0		3	138	178	166	166	168	110	1							1.2173913043	0	0	97.5	0	101.5	183.5	173.5	27.650956324	1.9768976215	2	223.525	206.78	159.89
1003	75	4	0	3	0	0	0	0	0	0	1	1	0.11	0.0320559993	0.0338969346	13.7	0	1	4	0		1	162	154	140	150	154	156	1							0.9685534591	0	0	110.7	0	113.5	149	161.4	25.944915079	1.7170421287	2	1690.065	1440.455	1273.435
1004	45	1	1	1	0	0	0	0	0	0	1	1	0.1	0.0496004158	0.0501891675	6.7	0	0	1	0		2	120	144	136	144	134	120	1							1.2	0	0	81.7	0	95.7	158.7	175.6	23.345380109	1.874874456	1	329.45	362.745	301.135
1005	61	2	1	1	0	0	0	0	0	0	1	1	0.12	0.117615007	0.1280230885	13.2	1	0	1	0		4	126	112	142	136	126	144	1							0.9444444444	0	0	107.4	0	107.2	210.2	182.7	28.564633939	2.1743330973	2	9.15	12.265	5.985
1006	52	1	0	1	0	0	0	0	0	0	1	1	0.01	0.0088488704	0.0261017494	2.8	0	0	1	0		3	110	122	120	106	110	104	1							1.0280373832	0	0	74	0	90	131	166.6	21.408899694	1.663418016	1	0	0	0
1007	66	3	0	3	0	0	0	0	0	0	1	1		0.4597277113	0.2958386715	30	1	1	4	3	2	1	156	170	162	166	156	156	1							1.0641025641	0	0	156	0	145.5	295.5	167.7	47.661137797	2.3616749819	4	2228.22	2203.13	2017.65
1008	78	4	1	2	0	0	0	0	0	0	1	1	0.3	0.1582865265	0.1787982421	30	1	1	4	1		3	160	184	182	178	188	166	1							1.1288343558	0	0	102.1	0	103.1	175.1	164.3	29.422804432	1.8628615247	2	77.11	82.02	60.89
1009	72	3	0	1	0	0	0	0	0	0	1	1	0.27	0.2616242927	0.1696061018	30	1	1	5	0		2	136	148	152	160	150	134	1							1.1259259259	0	0	99.4	0	101.8	151.2	163.2	25.750432526	1.741720047	2	0	0	0
1010	72	3	0	3	0	0	0	0	0	0	1	1	0.04	0.0503506052	0.0607198205	7.3	0	0	2	0		2	140	150	150	164	156	140	1							1.0714285714	0	0	88	0	104	144	156.2	26.771547689	1.6526067905	2	0	0	0
1011	63	2	0	3	0	0	0	0	0	0	1	1	0.04	0.0416187639	0.0779048393	18.5	0	1	4	0		1	166	154	174	184	192	174	1							1.0235294118	0	0	84	0	98.4	152.4	171.8	23.421337587	1.8138740555	1	0	0	0
1012	63	2	1	2	0	0	0	0	0	0	1	1	0.08	0.0331981582	0.050081682	11.2	0	0	2	0		2	112	160	162	136	138	120	1							1.1896551724	0	0	82.5	0	93.5	137.5	165.3	22.826011772	1.6883916393	1	0	0	0
1013	58	2	1	1	0	0	0	0	0	0	1	1	0.05	0.040795611	0.0500592361	7.9	0	0	1	0		2	122	134	140	140	132	120	1							1.1570247934	0	0	96.1	0	99.6	169	171.2	26.154849769	1.8905527655	2	14.255	20.325	10.925
1014	70	3	1	1	0	0	0	0	0	0	1	1	0.25	0.2931954048	0.3003447297	30	1	1	4	0		1	146	174	184	176	174	152	1							1.1812080537	0	0	90.4	0	101.3	165.5	168.6	26.409240005	1.8531373742	2	241.245	207.95	190.955
1015	46	1	1	3	0	0	0	0	0	0	1	1	0.05	0.0463260662	0.047410219	7.9	0	0	1	0		2	148	168	174	194	176	154	1							1.1523178808	0	0	79	0	96	151	170.7	23.50622836	1.7983790422	1	0	0	0
1016	54	1	1	2	0	0	0	0	0	0	1	1	0.04	0.0322329925	0.0432107875	7.9	0	0	3	1		2	128	160	168	162	162	136	1							1.2272727273	0	0	90.5	0	103.8	176	168	28.285714286	1.8973123797	2	0	0	0
1017	58	2	0	1	0	0	0	0	0	0	1	1	0.01	0.0212007261	0.0597697935	5.3	0	1	4	0		1	140	166	172	180	164	158	1							1.0886075949	0	0	106.5	0	115.4	184	176.9	26.670748437	2.0072292683	2	0	0	0
1018	47	1	0	1	0	0	0	0	0	0	1	1	0	0.0055674683	0.0175504108	1.5	0	0	1	0		3	102	128	120	128	112	106	1							1.2307692308	0	0	73.2	0	89	125.2	168	20.121428571	1.6416395118	1	0	0	0
1019	56	2	1	1	0	0	0	0	0	0	1	1	0.1	0.065095857	0.0809331508	9.4	0	0	1	0		2	112	120	120	112	118	112	1							1.0535714286	0	0	90.5	0	93	165	170.5	25.745908618	1.865853672	2	0	0	0
1020	69	3	1	1	0	0	0	0	0	0	0	0	0.16	0.0644694874	0.1242901286	21.6	0	1	2	0		2	128	138	132	142	136	128	1							1.078125	0	0	95.7	0	105.7	161.7	167.6	26.111693372	1.8270361741	2	72.435	62.385	52.925
1021	69	3	0	1	0	0	0	0	0	0	1	1	0.04	0.0495232541	0.0706607631	11.7	0	1	6	0		2	188	200	184	210	220	188	1							1.0638297872	0	0	94	0	108	153	170.6	23.845499437	1.8076959287	1	106.315	98.135	77.805
1022	51	1	1	3	0	0	0	0	0	0	1	1	0.12	0.0852107387	0.1126846308	13.2	1	0	1	1		1	112	98	120	126	118	116	1							1.0526315789	0	0	107.7	0	114.4	226	176	33.094524793	2.1824258556	3	0	0	0
1023	63	2	0	3	0	0	0	0	0	0	1	1	0.05	0.0703497298	0.117168599	15.9	1	1	4	0		3	158	180	188	190	182	152	1							1.2129032258	0	0	102.5	0	122.4	208	164.5	34.866196728	2.0060600255	3	0	0	0
1024	58	2	0	1	0	0	0	0	0	0	1	1	0.03	0.033374974	0.0447903491	5.3	0	0	1	0		3	120	90	150	150	100	120	1							1.25	0	0	77	0	95	125	156.5	23.150180159	1.5583190533	1	0	0	0
1025	51	1	0	4	1	0	0	0	1	0	1	1	0.02	0.0729725825	0.0765903284	8.6	0	0	2	0		2	130	168	154	166	164	130	1							1.2769230769	0	0	132.8	0	128	221.5	162.4	38.095591982	2.0412933977	3	0	0	0
1026	62	2	0	1	0	0	0	0	0	0	1	1	0.02	0.0533795388	0.0812971295	10	1	1	1	1		3	132	134	134	156	148		0								0	0	125.7	0	123.5	191	152.3	37.351376077	1.8295460211	3	90.42	104.445	74.71
1027	51	1	1	1	0	0	0	0	0	0	1	1	0.04	0.029210884	0.0514164595	4.7	0	0	1	0		2	100	152	134	138	146	100	1							1.46	0	0	94.4	0	109.4	197.2	176	28.877169421	2.0595808663	2	0	0	0
1028	51	1	0	4	1	1	0	0	0	0	1	1	0.01	0.0288789896	0.0471358143	4.5	1	0	1	1		4	124	140	134	136	138	134	1							1.0298507463	0	0	125.9	1	126.5	199	155.7	37.234789001	1.8917708489	3	0	0	0
1029	51	1	1	1	0	0	0	0	0	0	1	1	0.08	0.0670103854	0.0812486546	11.2	0	0	2	0		1	126	134	134	136	108	116	1							1.0634920635	0	0	98	0	110	198	182.6	26.936222436	2.118934313	2	0	0	0
1030	74	3	0	1	0	0	0	0	0	0	1	1	0.05	0.0564753935	0.0626760144	11.7	0	0	3	0		3	134	150	148	138	134	128	1							1.0534351145	0	0	96.8	0	99	138.3	158.2	25.06584026	1.6395356006	2	142.065	115.665	103.18
1031	47	1	1	3	0	0	0	0	0	0	1	1	0.12	0.0885296615	0.1193656775	11.2	0	0	1	0		2	104	108	120	122	112	106	1							1.1428571429	0	0	97.1	0	106.8	204.3	185.8	26.844170787	2.1745476202	2	77.575	58.18	54.33
1032	53	1	1	1	0	0	0	0	0	0	0	0	0.06	0.0585177073	0.0957155749	11.2	1	0	1	0		2	122	120	146	152	154	128	1							1.168	0	0	108.2	0	108.3	215.8	191	26.832290782	2.270741937	2	33.65	32.245	25.365
1033	61	2	1	4	1	0	1	0	0	0	1	1		0.159742945	0.2344161382	30	1	1	2	3	2	1	116	150	150	154	154	122	1							1.2605042017	0	0	119.7	0	117.7	244.5	185.5	32.230280222	2.3443075269	3	1534.41	1304.5	1130.13
1034	54	1	0	1	0	0	0	0	0	0	1	1	0.01	0.0235898868	0.0636829738	5.3	0	0	3	0		2	130	150	154	150	142	132	1							1.1450381679	0	0	83	0	102.5	158.7	165.6	26.25	1.7968451935	2	0	0	0
1035	64	2	0	1	0	0	0	0	0	0	1	1	0.03	0.0268205411	0.069979503	8.6	0	1	3	0		3	150	170	174	178	174	144	1							1.1836734694	0	0	79.5	0	99.1	152	172.5	23.170661626	1.8171984149	1	0	0	0
1036	71	3	0	4	1	1	0	0	0	0	1	1	0.17	0.3764678275	0.1575021181	30	0	1	4	0		1	126	132	142	144	138	130	1							1.109375	0	0	84.8	0	93.8	124.6	157.1	22.900170621	1.5605210436	1	9.58	11.915	6.065
1037	76	4	0	1	0	0	0	0	0	0	1	1	0.06	0.0320559993	0.0338969346	8.6	0	1	4	0		3	168	176	182	162	162	170	1							0.9585798817	0	0	95.9	0	101.5	141.3	160	25.03659375	1.6681846996	2	0	0	0
1038	50	1	0	4	1	1	0	0	0	0	1	1	0.01	0.0161288804	0.0388794266	4.5	0	0	2	0		2	128	136	138	136	134	126	1							1.0708661417	0	0	105	0	111.5	172	156.4	31.895395765	1.7838895447	3	0	0	0
1039	73	3	1	1	0	0	0	0	0	0	1	1	0.16	0.1165157247	0.1837563907	30	0	1	3	0		1	152	178	182	172	174	146	1							1.1677852349	0	0	95.3	0	100.8	180	166	29.62984468	1.8989603895	2	262.665	222.555	199.2
1040	68	3	1	2	0	0	0	0	0	0	1	1	0.16	0.1949705636	0.2245547318	25.3	0	1	4	0		2	158	172	178	178	170	158	1							1.1265822785	0	0	91.7	0	95.4	139.5	159.9	24.74858231	1.6583679726	1	48.595	50.465	40.13
1041	47	1	1	4	1	1	0	0	0	0	1	1	0.06	0.0827996891	0.0885649167	9.4	0	0	3	0		3	144	158	180	178	162	148	1							1.2191780822	0	0	131	0	124	291.5	182.5	39.699575905	2.4965122123	3	0	0	0
1042	76	4	0	1	0	0	0	0	0	0	1	1	0.05	0.0616864322	0.0327516591	13.7	0	0	1	0		4	112	126	132	134	122	118	1							1.147826087	0	0	75.5	0	79.9	100.5	163.3	17.09490683	1.4648133438	1	1715.03	1394.915	1309.92
1043	63	2	1	3	0	0	0	0	0	0	1	1	0.1	0.0632341554	0.0829256019	15.6	0	1	4	0		1	128	138	176	158	138	134	1							1.2061068702	0	0	140.5	0	125.5	296	178.2	42.281399857	2.4697545082	4	6.075	11.92	5.775
1044	47	1	0	4	1	1	0	0	0	0	1	1	0.03	0.0328863475	0.0439618796	3.9	0	0	1	0		1	122	132	140	138	126	114	1							1.1694915254	0	0	93.9	0	100.4	146.7	159.7	26.09115636	1.6926828341	2	0	0	0
1045	59	2	1	4	1	0	0	1	0	0	1	1	0.08	0.0620217015	0.0989711578	13.2	1	1	1	0		2	120	150	146	144	136	122	1							1.1900826446	0	0	108.8	0	105.7	197.5	171.3	30.529902681	2.0208628163	3	26.87	32.945	17.5
1046	55	2	0	3	0	0	0	0	0	0	1	1	0.05	0.0430267205	0.0904501746	13.7	0	1	4	0		3	144	190	184	148	166	138	1							1.1773049645	0	0	104.8	0	116.7	208	172.1	31.854782211	2.0728352032	3	0	0	0
1047	56	2	1	1	0	0	0	0	0	0	1	1	0.08	0.037350826	0.0682691277	7.9	0	0	1	0		2	110	124	120	118	116	120	1							0.9833333333	0	0	95.8	0	99.7	181.6	178.9	25.737609595	2.0123960586	2	5.45	8.18	3.47
1048	45	1	0	2	0	0	0	0	0	0	1	1	0	0.0121535688	0.0435554063	2.8	0	0	1	1		4	96	98	100	100	100	96	1							1.0416666667	0	0	77	0	88.5	133	168.7	21.197982128	1.6894374213	1	0	0	0
1049	63	2	0	4	1	0	0	1	0	0	1	1	0.01	0.0262187747	0.0419375963	4.5	1	1	1	0		4	144	156	166	156	146	144	1							1.0833333333	0	0	108	0	104	158.5	152.4	30.95511191	1.6909208012	3	0	0	0
1050	66	3	0	3	0	0	0	0	0	0	0	0	0.06	0.0522489056	0.098432831	13.7	1	1	3	1		2	120	128	118	138	130	124	1							1.0491803279	0	0	107	0	124	198	155	37.383059313	1.8815679828	3	0	0	0
1051	54	1	0	3	0	0	0	0	0	0	1	1	0.03	0.0446990978	0.0841006708	13.7	1	1	3	1		4	148	152	150	140	132	128	1							0.9459459459	0	0	127	0	129.8	238	170.6	37.092999125	2.1811057796	3	8.565	14.02	8.62
1052	82	4	1	1	0	0	0	0	0	0	1	1	0.25	0.2649099802	0.2998951805	30	0	1	4	0		1	162	190	204	186	190	158	1							1.1875	0	0	87.9	0	99.7	162	183	21.942488578	1.9488016946	1	373.255	310.75	310.725
1053	76	4	1	3	0	0	0	0	0	0	1	1	0.25	0.3031341943	0.380622546	30	0	1	4	0		1	154	150	162	156	158	156	1							1.0193548387	0	0	81	0	90.2	128.8	165.1	21.433582275	1.6406940279	1	153.05	129.675	122.96
1054	48	1	1	1	0	0	0	0	0	0	1	1	0.04	0.0362672098	0.0594500358	6.7	1	1	1	0		2	116	124	142	138	132	118	1							1.1794871795	0	0	103.4	0	107.8	205	176	30.019369835	2.09381739	3	22.195	22.78	15.68
1055	53	1	0	3	0	0	0	0	0	0	1	1	0.01	0.033211311	0.0950646566	8.6	0	0	1	0		3	130	124	130	138	132	132	1							0.9923664122	0	0	87.6	0	103.8	162.2	159.2	29.029380571	1.762491615	2	0	0	0
1056	70	3	0	3	0	0	0	0	0	0	1	1	0.08	0.0331786731	0.0617920728	11.7	0	1	3	0		4	158	174	182	186	188	154	1							1.1666666667	0	0	105.2	0	111.6	181.2	158.9	32.552432334	1.8449252936	3	0	0	0
1057	56	2	1	1	0	0	0	0	0	0	1	1	0.1	0.0928512717	0.1020330239	15.6	0	1	1	0		2	116	116	126	124	120	104	1							1.0689655172	0	0	100.8	0	117.8	232.8	183.4	31.394773864	2.2770837674	3	0	0	0
1058	62	2	0	4	1	1	0	0	0	0	1	1		0.2160467998	0.1905660934	15.9	1	0	2	2		2	150	154	158	168	164	150	1							1.0533333333	0	0	113.9	0	115.6	186.8	156.8	34.463374636	1.8510058453	3	0	0	0
1059	77	4	1	1	0	0	0	0	0	0	1	1	0.1	0.104052344	0.1217141312	15.6	0	0	1	0		4	128	156	170	160	150	124	1							1.2698412698	0	0	94.4	0	97.2	168.2	175.5	24.771071663	1.9209837289	1	5.61	8.41	6.73
1060	64	2	0	3	0	0	0	0	0	0	1	1		0.0570264818	0.1001261408	24.8	1	1	3	3	2	4	146	154	162	148	166	138	1							1.1408450704	0	0	92	0	107.4	155.7	155.5	29.207936229	1.7028403122	2	37.775	43.81	28.475
1061	76	4	1	3		0	0	0	0	0	1	1	0.2	0.1122137827	0.1431354426	29.4	0	1	4	0		2	142	138	152	136	174	138	1							1.0857142857	0	0	91.5	0	94	159.2	174.9	23.606765738	1.871953865	1	3390.66	2654.27	2691.49
1062	54	1	1	4	1	0	0	1	0	0	1	1	0.06	0.0590880938	0.0737686618	6.7	0	0	1	0		1	128	136	142	144	142	122	1							1.136	0	0	102.6	0	103.8	193	169	30.651867932	1.9816476862	3	0	0	0
1063	70	3	0	4	1	0	0	0	0	1	1	1	0.11	0.1780870336	0.2242300197	21.5	1	1	4	0		4	170	166	178	164	176	174	1							1.023255814	0	0	99.9	0	104	154.8	156.8	28.559584548	1.708933944	2	0	0	0
1064	49	1	1	3	0	0	0	0	0	0	1	1	0.2	0.2227354178	0.1965100228	21.6	0	1	4	0		2	146	138	166	178	182	138	1							1.1690140845	0	0	112	0	117.5	238	177.8	34.149668299	2.2474625187	3	0	0	0
1065	66	3	0	1	0	0	0	0	0	0	1	1	0.02	0.020137353	0.0435835265	3.9	0	0	1	0		1	110	128	140	146	138	116	1							1.2389380531	0	0	74.5	0	106.3	142.5	161.7	24.721104498	1.6870688595	1	0	0	0
1066	73	3	0	1	0	0	0	0	0	0	1	1	0.05	0.1154697477	0.0659794362	13.7	1	1	1	0		2	134	134	142	142	136	134	1							1.0597014925	0	0	111	0	107	153.2	155.2	28.85017005	1.6887999109	2	238.91	197.44	174.975
1067	56	2	0	4	1	0	0	1	0	0	1	1	0.01	0.0262965042	0.0660898184	5.3	1	1	4	1		1	138	174	178	166	172	148	1							1.1621621622	0	0	107.7	0	112.2	161.3	150.7	32.216689292	1.6897538376	3	0	0	0
1068	73	3	1	1	0	0	0	0	0	0	1	1	0.2	0.1641849723	0.2385154379	30	1	0	3	0		2	144	180	190	186	176	146	1							1.2827586207	0	0	105.5	0	103	187	166	30.782116417	1.9300020663	3	141.95	196.85	123.03
1069	75	4	1	1	0	0	0	0	0	0	1	1	0.16	0.1470610981	0.1907163202	29.4	0	0	2	0		1	136	120	166	166	156	126	1							1.2205882353	0	0	107	0	102	203.8	184.5	27.157168352	2.1612543099	2	781.105	627.36	586.735
1070	64	2	1	1	0	0	0	0	0	0	1	1	0.1	0.1021009653	0.1539772873	21.6	0	0	2	1		3	126	142	134	136	136	132	1							1.0542635659	0	0	77.5	0	85.4	123	161.7	21.338216514	1.5847879638	1	423.88	368.59	297.655
1071	68	3	1	4	1	0	0	0	0	1	1	1	0.2	0.1430418634	0.1657396096	30	1	1	4	1		4	150	162	172	178	166	152	1							1.1390728477	0	0	101.5	0	103.2	168.9	158.6	30.457645635	1.7881713654	3	304.685	293.705	235.16
1072	65	3	0	2	0	0	0	0	0	0	1	1	0.02	0.0197621252	0.0368162927	5.3	0	0	1	0		2	140	162	162	148	144	138	1							1.0647482014	0	0	89.4	0	98.4	113.9	143.8	24.984979525	1.4087842981	1	108.18	98.835	65.465
1073	64	2	1	4	1	1	0	0	0	0	1	1	0.12	0.135303432	0.1464351177	13.2	0	0	1	0		2	118	134	132	136	130	116	1							1.1452991453	0	0	99.3	0	98.9	179.8	174.8	26.69192382	1.9704929256	2	71.265	69.395	52.73
1074	62	2	0	3	0	0	0	0	0	0	1	1		0.1016573264	0.1674882391	21.5	1	1	4	3	2	1	146	154	168	178	148	148	1							1.1428571429	0	0	100	0	113	194.6	168.6	31.052798217	1.9851995638	3	52.96	54.91	43.805
1075	83	4	1	1	0	0	0	0	0	0	1	1	0.12	0.0937392777	0.1547187501	21.6	0	1	1	1		2	106	120	132	160	132	116	1							1.1379310345	0	0	83.2	0	96	141.3	170.4	22.073745289	1.7461140192	1	106.545	112.155	80.465
1076	81	4	0	3	0	0	0	0	0	0	1	1	0.17	0.0576387002	0.0533804098	21.5	0	1	5	0		2		58	160	170	154	158	0								0	0	92.5	0	100	126.5	159.6	22.526711516	1.5886712776	1	0	0	0
1077	59	2	0	3	0	0	0	0	0	0	1	1	0.03	0.0351592559	0.0458574706	5.3	0	0	1	0		1	132	130	130	136	116	132	1							0.9848484848	0	0	91	0	119	174	162.9	29.742681847	1.846387894	2	447.635	380.27	323.91
1078	53	1	1	1	0	0	0	0	0	0	0	0	0.08	0.0820105697	0.084065882	13.2	0	0	1	0		1	116	142	148	148	142	118	1							1.264957265	0	0	95.5	0	105	174.6	175	25.860754286	1.9476822859	2	0	0	0
1079	67	3	0	3	0	0	0	0	0	0	1	1		0.1070860376	0.1441889454	24.8	1	0	3	3	2	3	130	130	120	150	152	148	0	0	0	0	0	1	0	0.8783783784	0	0	114	0	126	212.5	163.5	36.057570912	2.0154621579	3	25	37.855	19.39
1080	57	2	1	4	1	1	0	0	0	0	1	1	0.16	0.1132751303	0.1476056897	18.4	0	0	1	1		1	108	114	136	134	118	104	1							1.2641509434	0	0	99.5	0	97.5	190.3	179.8	26.701303265	2.0603012961	2	0	0	0
1081	59	2	0	4	1	1	0	0	0	0	1	0	0.01	0.014736344	0.0427969677	2.8	0	0	1	0		2	124	138	150	142	142	124	1							1.1451612903	0	0	109.3	0	101.1	170	155.8	31.7677942	1.7701045671	3	0	0	0
1082	62	2	0	4	1	0	1	0	0	0	1	1	0.02	0.0474892019	0.0785279543	6.3	1	0	1	1		1	138	150	156	164	160	128	1							1.1304347826	0	0	93.9	0	104.5	136	145.5	29.139759804	1.5320623272	2	22.43	31.545	23.33
1083	46	1	1	3	0	0	0	0	0	0	1	1	0.25	0.2409624153	0.2166092574	25.3	1	1	4	0		3	158	162	164	176	158	152	1							1.0580645161	0	0	87.4	0	87.6	142.3	172.2	21.767655307	1.7647485818	1	75.74	65.425	64.785
1084	79	4	0	1	0	0	0	0	0	0	1	1	0.08	0.0605026866	0.0536333683	13.7	0	1	4	0		2	160	156	174	178	158	158	1							1.0943396226	0	0	92.1	0	109	148	164.5	24.808639979	1.7359141193	1	47.315	40.305	31.065
1085	49	1	1	1	0	0	0	0	0	0	1	1	0.1	0.0710034623	0.1030905724	13.2	0	0	2	0		4	136	152	156	170	150	136	1							1.1470588235	0	0	109.4	0	102	191.2	175	28.319451429	2.0243316489	2	66.36	60.985	54.575
1086	55	2	0	1	0	0	0	0	0	0	1	1	0.01	0.0120333694	0.0314408213	3.9	0	0	1	0		1	114	128	152	156	138	118	1							1.3103448276	0	0	91.1	0	107.6	144.3	159.6	25.696478037	1.6800946975	2	0	0	0
1087	55	2	1	3	0	0	0	0	0	0	1	1	0.06	0.0355619959	0.0620185301	6.7	0	0	1	0		2	114	136	136	148	134	116	1							1.1826086957	0	0	114.1	0	118.4	243.3	180.3	33.948743221	2.2916802689	3	0	0	0
1088	45	1	0	4	1	1	0	0	0	0	1	1	0	0.004765218	0.0146486472	1.5	0	0	1	0		2	112	128	134	130	128	116	1							1.1403508772	0	0	83.4	0	97.5	131	156.8	24.168640671	1.5918895079	1	0	0	0
1089	50	1	1	4	1	0	0	1	0	0	1	1	0.06	0.0638489369	0.0775732732	11.2	0	0	2	0		2	138	160	170	172	158	136	1							1.2408759124	0	0	104.8	0	108	189.2	162.7	32.420452498	1.9115875105	3	0	0	0
1090	56	2	1	1	0	0	0	0	0	0	1	1	0.12	0.0928512717	0.1412422679	25.3	0	1	4	0		1	146	170	184	188	176	164	1							1.1219512195	0	0	105.4	0	112.5	226	183.5	30.444535188	2.2494635677	3	150.12	167.645	115.255
1091	66	3	0	1	0	0	0	0	0	0	1	1	0.06	0.1136384287	0.127576152	15.9	1	1	2	0		4	136	144	168	170	152	140	1							1.2173913043	0	0	91.5	0	112	170	158.5	30.694702903	1.7922918799	3	163.165	132.59	124.84
1092	55	2	1	2	0	0	0	0	0	0	1	1	0.12	0.0812286333	0.0976777066	15.6	1	0	2	1		2	130	128	150	146	126	130	1							1.1230769231	0	0	83.6	0	93.2	137.8	164.1	23.211601255	1.6810528454	1	0	0	0
1093	48	1	1	1	0	0	0	0	0	0	1	1	0.03	0.0280817468	0.034648869	3.3	0	0	1	0		4	110	142	140	136	132	110	1							1.2363636364	0	0	91.3	0	102.6	175.7	173.9	26.353945494	1.9439805838	2	416.725	362.98	312.825
1094	75	4	0	4	1	1	0	0	0	0	1	1	0.08	0.0393974344	0.043797991	13.7	0	1	4	0		3	170	156	192	178	180	174	1							1.0465116279	0	0	108.5	0	106.7	146.2	154.6	27.746067555	1.6509208054	2	0	0	0
1095	58	2	0	3	0	0	0	0	0	0	1	1	0.14	0.1227286076	0.117047636	24.8	0	1	5	0		2	158	152				146	0	1	1	1	1	1		0.9620253165	0	0	102	0	103.4	142	159.2	25.414130956	1.6656279301	2	0	0	0
1096	73	3	1	3	0	0	0	0	0	0	1	1	0.16	0.0774246518	0.1007180618	29.4	1	1	2	1		2	130	158	156	166	160	130	1							1.2153846154	0	0	122.5	0	124.5	257	181	35.583529196	2.3522597187	3	0	0	0
1097	54	1	0	3	0	0	0	0	0	0	1	1	0.01	0.031092883	0.0638798052	6.3	1	1	1	0		1	128	128	134	140	136	128	1							1.046875	0	0	90	0	97.5	149.9	159.3	26.794343899	1.7051746154	2	0	0	0
1098	68	3	0	3	0	0	0	0	0	0	1	1	0.03	0.0375493265	0.0530211978	6.3	0	0	1	0		1	122	132	138	144	132	112	1							1.131147541	0	0	102.4	0	114.5	185	165.8	30.526409222	1.9195237654	3	0	0	0
1099	71	3	0	1	0	0	0	0	0	0	1	1	0.08	0.0875549609	0.0912415881	13.7	1	1	2	0		1	116	136	130	134	138	138	1							0.9855072464	0	0	104	0	109	170	163.6	28.810803379	1.8339201021	2	76.72	94.04	58.965
1100	59	2	0	1	0	0	0	0	0	0	1	1	0.05	0.1058788437	0.0841537908	7.3	1	0	1	0		4	114	124	122	128	118	120	1							1.0598290598	0	0	88.7	0	98.3	139.5	164.5	23.38381944	1.6928210265	1	0	0	0
1101	65	3	1	4	1	0	0	0	0	1	1	1	0.25	0.3949023402	0.4346933396	30	1	1	4	0		4	144	140	162	158	146	150	1							1.074829932	0	0	106.4	0	105.5	196.5	173	29.781282368	2.0309967941	2	208.42	211	161.325
1102	54	1	0	1	0	0	0	0	0	0	1	1	0.01	0.0171856655	0.0315359524	3.3	0	0	1	0		4	120	136	140	140	128	118	1							1.1764705882	0	0	76.4	0	102	145.2	167	23.616020653	1.7408124374	1	0	0	0
1103	63	2	0	2	0	0	0	0	0	0	1	1	0.03	0.0257063396	0.0701619049	8.6	0	1	3	0		1	142	150	164	158	152	136	1							1.1366906475	0	0	67.4	0	83.4	96.5	154.5	18.337637855	1.3830694429	1	26.635	26.635	16.87
1104	84	4	1	1	0	0	0	0	0	0	1	1	0.3	0.2227354178	0.3209142317	30	1	1	3	1		3	146	178	180	182	176	144	1							1.2413793103	0	0	102	0	78.4	167.6	170.4	26.182305098	1.8774943403	2	160.29	137.39	136.125
1105	52	1	1	3	0	0	0	0	0	0	1	1	0.08	0.0626250934	0.0892537677	13.2	0	1	1	0		2	106	132	138	146	130	114	1							1.2545454545	0	0	114.3	0	117.1	232.3	170.5	36.247118618	2.1578329449	3	2.805	5.61	3.84
1106	60	2	0	3	0	0	0	0	0	0	1	1		0.0525549305	0.1209517881	15.9	1	1	3	3	2	1	134	148	154	162	156	134	1							1.1492537313	0	0	114.6	0	121	222	158.1	40.286754354	2.0038829366	4	462.63	464.38	379.82
1107	45	1	1	2	0	0	0	0	0	0	1	1	0.03	0.0312954304	0.0516477933	4.7	0	0	1	0		1	114	130	132	130	122	109	1							1.1659192825	0	0	91.3	0	95.6	171.8	175.6	25.272440471	1.9391519489	2	0	0	0
1108	69	3	0	1	0	0	0	0	0	0	1	1	0.04	0.1038952334	0.0654390416	7.3	0	0	1	0		4	118	112	116	106	108	120	1							0.9075630252	0	0	87.8	0	97.2	120.7	158.5	21.793239061	1.5495069746	1	7.01	7.01	6.03
1109	71	3	1	3	0	0	0	0	0	0	1	1	0.2	0.1328106871	0.2182920355	30	0	1	4	0		4	160	142	154	154	158	150	1							0.9625	0	0	100.7	0	105.3	186.4	172.5	28.414548204	1.9817932065	2	24.145	18.105	16.98
1110	76	4	1	4	1	1	0	0	0	0	1	1		0.3482456594	0.4426866	30	1	1	4	3	2	1	168	218	204	202	208	160	1							1.2682926829	0	0	108.7	0	106.9	195.1	174.8	28.963261053	2.0400865958	2	122.9	94.63	86.11
1111	53	1	1	2	0	0	0	0	0	0	1	1	0.03	0.0221568277	0.0311432465	4.7	0	0	1	0		3	122	140	134	142	148	128	1							1.12	0	0	80.7	0	88.5	129.2	164.7	21.604706023	1.6399709497	1	0	0	0
1112	64	2	1	1	0	0	0	0	0	0	1	1	0.08	0.0505766379	0.0943250247	11.2	0	0	2	1		1	130	158	164	160	152	132	1							1.2213740458	0	0	98.8	0	105	215	185.8	28.25010631	2.2222412882	2	65.19	60.28	48.225
1113	68	3	0	2	0	0	0	0	0	0	1	1	0.06	0.1491644585	0.1563838077	15.9	1	1	4	0		3	138	150	154	152	150	140	1							1.0935251799	0	0	96.1	0	103.8	144	148.8	29.500520291	1.5954673151	2	27.57	24.535	20.27
1114	75	4	1	1	0	0	0	0	0	0	1	1		0.3372132686	0.3361016105	30	0	0	3	2		2	146	160	156	154	152	148	1							1.0476190476	0	0	89.2	0	94.8	159.5	173	24.173610879	1.8586749433	1	78.47	70.68	65.43
1115	54	1	0	3	0	0	0	0	0	0	1	1	0.01	0.0100511184	0.029010954	2.8	0	0	1	0		1	124	120	122	136	122	116	1							1.0166666667	0	0	107.3	0	111.8	182.4	158.9	32.768011356	1.8501081117	3	88.59	74.765	66.215
1116	61	2	1	1	0	0	0	0	0	0	1	1		0.0812286333	0.0965936929	18.4	0	0	2	2		1	130	140	144	146	142	130	1							1.1076923077	0	0	101.8	0	111.2	219.8	177.5	31.644921246	2.1700877925	3	3.115	5.84	2.775
1117	54	1	0	1	0	0	0	0	0	0	1	1	0.01	0.020137353	0.0522177262	4.5	1	1	1	0		3	122	140	140	148	142	126	1							1.1290322581	0	0	119.3	0	130.3	250.7	169	39.815664718	2.214650405	3	17.14	26.875	16.985
1118	49	1	1	3	0	0	0	0	0	0	1	1	0.05	0.0424246947	0.0557214344	7.9	0	1	2	0		2	124	150	144	152	152	128	1							1.1904761905	0	0	100.7	0	103.2	185.5	169.3	29.356416697	1.9510535316	2	0	0	0
1119	56	2	1	2	0	0	0	0	0	0	1	1	0.16	0.126762984	0.1333997467	18.4	1	0	3	1		4	124	150	150	142	132	122	1							1.1544715447	0	0	90.5	0	95.9	169.5	167.6	27.371255575	1.8639854213	2	0	0	0
1120	54	1	1	1	0	0	0	0	0	0	1	1	0.08	0.0774246518	0.0932975761	7.9	1	0	2	0		3	126	152	158	156	156	122	1							1.2580645161	0	0	116.3	0	119.6	234.8	175.4	34.618796067	2.212660937	3	0	0	0
1121	69	3	0	3	0	0	0	0	0	0	1	1	0.05	0.0883948183	0.0943288343	13.7	1	0	3	0		1	156	148	150	176	172	158	1							0.9554140127	0	0	100.5	0	118	198	163.6	33.556112171	1.9566913506	3	0	0	0
1122	52	1	1	1	0	0	0	0	0	0	1	1	0.05	0.0403980004	0.0718012282	6.7	0	0	2	0		2	120	148	158	152	148	124	1							1.2459016393	0	0	117.6	0	111.7	236	174.1	35.317300989	2.2055323776	3	0.935	2.805	2.245
1123	62	2	0	1	0	0	0	0	0	0	1	1	0.01	0.0154399842	0.0358167581	3.9	0	0	1	0		4	122	138	136	138	136	124	1							1.1219512195	0	0	75.5	0	92	118	160.2	20.855952531	1.5465960672	1	0	0	0
1124	83	4	0	1	0	0	0	0	0	0	1	1	0.14	0.0605026866	0.0536333683	24.8	0	1	4	0		2	142	172	174	174	172	150	1							1.1917808219	0	0	88.1	0	102.1	150	159	26.913492346	1.703328557	2	6.62	12.85	5.615
1125	71	3	0	1	0	0	0	0	0	0	1	1	0.11	0.0613289767	0.0719537042	13.7	1	1	3	1		3	158	168	178	174	158	162	1							1.0875	0	0	85.5	0	90.5	127.5	152.4	24.900799802	1.5415323992	1	0	0	0
1126	77	4	0	1	0	0	0	0	0	0	1	1	0.05	0.0401771109	0.0374711965	7.3	0	0	1	0		2	134	156	160	150	146	138	1							1.1029411765	0	0	94.5	0	96.7	146.2	165.3	24.27027579	1.7329944807	1	222.675	184.355	166.845
1127	45	1	0	1	0	0	0	0	0	0	1	1	0	0.0086657808	0.0213047332	2	0	0	1	0		3	116	126	126	130	126	118	1							1.0769230769	0	0	97.8	0	112	203.5	168.6	32.472992997	2.0232909622	3	0	0	0
1128	62	2	0	4	1	1	0	0	0	0	1	1		0.0840293492	0.1162642102	15.9	1	1	3	3	2	1	140	180	180	160	170	140	1							1.2142857143	0	0	103.6	0	114.7	201.5	159.8	35.792707092	1.9380134451	3	1.75	5.255	2.17
1129	71	3	1	1	0	0	0	0	0	0	1	1	0.12	0.1011382524	0.1700538161	25.3	0	0	2	0		2	136	160	172	158	146	136	1							1.1617647059	0	0	109.5	0	115	194	190	24.376288089	2.1620156	1	593.47	504.095	435.58
1130	65	3	0	3	0	0	0	0	0	0	1	1	0.14	0.1504061031	0.1701702546	30	1	1	4	0		4	168	210	200	210	206	166	1							1.2574850299	0	0	123	0	122.5	252.2	164.3	42.378248302	2.175332362	4	90.425	104.44	67.905
1131	67	3	1	4	1	1	0	0	0	0	1	1		0.1781833101	0.2106396494	30	1	0	2	2		3	128	158	178	172	156	130	1							1.3333333333	0	0	101.9	0	98.6	179.9	166.2	29.542154857	1.9001700164	2	918.26	796.29	725.665
1132	74	3	0	1	0	0	0	0	0	0	1	1	0.03	0.031092883	0.0359605241	6.3	0	0	2	0		2	142	184	174	160	184	146	1							1.2777777778	0	0	89.5	0	104.5	144.5	165.9	23.814864834	1.7289370946	1	0	0	0
1133	65	3	1	4	1	1	0	0	0	0	1	1	0.1	0.0919712443	0.1167049049	11.2	0	0	2	0		2	130	154	144	158	156	126	1							1.203125	0	0	102.7	0	113.5	194.5	163.5	33.003282552	1.9410554123	3	0	0	0
1134	51	1	0	4	1	1	0	0	0	0	1	1	0.01	0.0141626353	0.0267042914	3.3	0	0	1	0		2	94	114	124	128	118	98	1							1.2916666667	0	0	137.2	0	138.3	231	155.8	43.166826236	2.0164767664	4	0	0	0
1135	49	1	0	1	0	0	0	0	0	0	1	1	0	0.0144466629	0.0386434454	2.4	0	0	1	0		2	118	132	144	146	138	120	1							1.2100840336	0	0	99.9	0	118.7	198.3	161.2	34.615107537	1.9370843529	3	0	0	0
1136	60	2	0	3	0	0	0	0	0	0	1	1	0.01	0.0090628353	0.0285889332	2.8	0	0	1	0		2	118	111	108	110	100	120	1							0.9243697479	0	0	98.4	0	109.7	177.8	169.5	28.071485629	1.9178549521	2	0	0	0
1137	58	2	0	3	0	0	0	0	0	0	1	1	0.02	0.0368196611	0.0555982619	6.3	0	1	1	0		1	122	136	134	114	128	118	1							1.0666666667	0	0	94.5	0	104.7	173.2	167.2	28.102722007	1.8779147696	2	0.975	2.92	0.9
1138	58	2	1	1	0	0	0	0	0	0	1	1	0.16	0.1154260313	0.150568804	21.6	0	1	3	0		1	160	185	190	182	174	166	1							1.1165644172	0	0	100.8	0	112	210	174.5	31.282501786	2.1022851149	3	0	0	0
1139	77	4	1	3	0	0	0	0	0	0	1	1	0.3	0.1798025193	0.2592534585	30	1	1	3	1		1	174	172	166	190	158	182	1							0.9662921348	0	0	93.5	0	99.4	161.8	166.9	26.347468248	1.8219793116	2	459.595	436.005	353.56
1140	56	2	0	3	0	0	0	0	0	0	1	1	0.03	0.0163544031	0.0498257205	8.6	0	1	3	0		4	150	170	178	174	170	150	1							1.16	0	0	86	0	99	148.5	169.5	23.445532148	1.7765543751	1	0	0	0
1141	59	2	0	3	0	0	0	0	0	0	0	0	0.01	0.0133433956	0.0344320958	3.3	0	0	1	0		2	112	108	136	132	124	118	1							1.147826087	0	0	103.5	0	114.3	186.4	169.7	29.359947135	1.9584188199	2	0	0	0
1142	69	3	1	1	0	0	0	0	0	0	1	1	0.12	0.1198426209	0.1371053379	21.6	0	1	4	0		2	140	160	162	164	164	140	1							1.1571428571	0	0	109.7	0	105.7	215	180.8	29.834217636	2.1787225668	2	5.255	9.345	4.155
1143	56	2	1	3	0	0	0	0	0	0	1	1	0.16	0.126762984	0.1333997467	18.4	1	0	3	0		2	144	170	162	160	156	140	1							1.1267605634	0	0	114.5	0	114.5	230.5	176.5	33.562519561	2.2053208681	3	0	0	0
1144	55	2	1	3	0	0	0	0	0	0	1	1		0.0590880938	0.0659225629	18.4	1	1	1	3	2	3	126	158	142	160	156	130	1							1.234375	0	0	110.5	0	118	216	175	31.992685714	2.1320243324	3	0	0	0
1145	50	1	1	4	1	1	0	0	0	0	1	1		0.0774246518	0.1253273569	18.4	1	0	2	3	2	1	124	164	166	152	148	126	1							1.216	0	0	97.3	0	102.8	192.2	172.5	29.298691871	2.0077702386	2	0	0	0
1146	60	2	0	3	0	0	0	0	0	0	1	1				3.3	0	1	1	0		1	134	100	108	122	110	130	1							0.8181818182	0	0	109.5	0	130	257.4	159.9	45.66512607	2.1515205283	4	0	0	0
1147	48	1	1	3	0	0	0	0	0	0	1	1	0.2	0.1582865265	0.1471869437	13.2	0	0	1	0		3	118	130	132	126	132	132	1							1	0	0	95.3	0	101.2	179.5	168.5	28.677262281	1.9173837887	2	42.25	52.57	34.855
1148	53	1	1	3	0	0	0	0	0	0	1	1	0.16	0.2150179351	0.1886625501	25.3	1	0	3	1		2	168	148	180	178	178	170	1							1.0532544379	0	0	105.8	0	106.5	201	181.5	27.676798033	2.1231985458	2	28.815	37.97	27.65
1149	74	3	1	3	0	0	0	0	0	0	1	1	0.12	0.0789253363	0.1287680904	25.3	0	1	3	0		2	152	142	206	180	164	162	1							1.1111111111	0	0	86.8	0	94.4	151.8	174.6	22.586884897	1.8321849179	1	134.12	138.09	112.55
1150	47	1	1	1	0	0	0	0	0	0	1	1	0.02	0.0239799068	0.042585526	3.3	0	0	1	0		3	110	126	128	128	120	112	1							1.1531531532	0	0	88.5	0	96.9	161.5	175	23.920457143	1.8841810712	1	0	0	0
1151	45	1	1	3	0	0	0	0	0	0	1	1	0.03	0.0217228937	0.0407324227	3.9	0	0	1	0		2	112	130	134	130	122	114	1							1.1504424779	0	0	89	0	100.5	188	178.6	26.734248836	2.0397543494	2	0	0	0
1152	72	3	0	1	0	0	0	0	0	0	1	1	0.04	0.0317734018	0.0458118075	10	0	0	3	0		3	144	154	174	132	156	134	1							1.0833333333	0	0	94.6	0	102.8	137.8	163.6	23.353698268	1.6773378101	1	6.425	11.685	7.73
1153	52	1	0	1	0	0	0	0	0	0	1	1	0.05	0.1016573264	0.1003352085	11.7	1	0	3	0		1	140	142	146	142	138	146	1							0.993006993	0	0	78.4	0	100.7	144.6	162.5	24.839028639	1.70367575	1	0	0	0
1154	48	1	0	3	0	0	0	0	0	0	1	1		0.0654367157	0.1067302689	10	1	1	2	3	2	2	126	134	140	140	128	120	1							1.1382113821	0	0	100.6	0	105.9	184.4	158.9	33.127309726	1.8587027541	3	0	0	0
1155	62	2	1	3	0	0	0	0	0	0	1	1	0.16	0.1232577306	0.1867022007	25.3	0	0	3	0		2	146	142	160	162	158	150	1							1.0810810811	0	0	86.4	0	95.4	143.6	164.8	23.983528136	1.7160555401	1	38.96	36.23	27.66
1156	49	1	0	1	0	0	0	0	0	0	1	1	0	0.0114954945	0.0421198146	3.3	1	0	3	1		1	110	160	160	164	156	110	1							1.4545454545	0	0	139.8	0	134.8	253	158.1	45.912382214	2.1183540848	4	0	0	0
1157	76	4	1	3	0	0	0	0	0	0	1	1	0.25	0.359533301	0.3653233196	30	0	1	4	0		4	144	124	148	146	134	140	1							1.0281690141	0	0	98.7	0	102.7	186	190	23.371080332	2.1236653903	1	1586.98	1417.355	1216.005
1158	75	4	1	1	0	0	0	0	0	0	1	1	0.25	0.359533301	0.3653233196	30	1	1	4	1		1	166	166	180	188	170	168	1							1.0778443114	0	0	103.5	0	105	197	179	27.889017197	2.0840748896	2	209.7	190.425	150.78
1159	50	1	1	1	0	0	0	0	0	0	1	1	0.05	0.0228238447	0.0280622971	13.2	0	1	2	0		4	122	138	148	142	110	126	1							1.1451612903	0	0	86	0	90.5	137.2	168.6	21.89333975	1.7111731738	1	0	0	0
1160	79	4	0	3	0	0	0	0	0	0	1	1	0.22	0.1463034944	0.0985478022	30	0	1	5	0		2	172	146	148	144	132	170	1							0.8421052632	0	0	110	0	139.5	222	153.1	42.961124353	1.9577343222	4	38.945	39.72	29.78
1161	70	3	1	4	1	1	0	0	0	0	1	1	0.16	0.1641849723	0.1910247874	29.4	0	0	2	0		2	146	176	170	154	174	144	1							1.2	0	0	100.7	0	100.4	158.2	153.8	30.336596428	1.7007983436	3	0	0	0
1162	54	1	1	1	0	0	0	0	0	0	1	1	0.05	0.0590880938	0.0702280569	5.6	0	0	1	0		2	110	142	142	136	134	112	1							1.2252252252	0	0	89.6	0	103.4	193	189.4	24.404527608	2.1523310221	1	0	0	0
1163	48	1	1	1	0	0	0	0	0	0	1	1	0.06	0.0745048589	0.0966065416	6.7	0	0	1	0		3	136	140	146	150	146	134	1							1.0814814815	0	0	114	0	110.7	226.1	178.2	32.296704418	2.2025843476	3	375.79	334.705	272.105
1164	59	2	1	3	0	0	0	0	0	0	0	0	0.06	0.0520761154	0.0688825088	13.2	1	1	4	1		3	160	180	166	174	166	156	1							1.1012658228	0	0	99.5	0	107.5	211	176.8	30.618998383	2.1266274231	3	34.66	37.385	22.2
1165	68	3	1	2	0	0	0	0	0	0	1	1		0.1511830171	0.2271289131	30	0	0	3	3	2	4	132	128	142	144	136	136	1							1.0597014925	0	0	77.7	0	85.3	118.8	160.2	20.99734882	1.5510437057	1	196.04	258.655	191.065
1166	55	2	0	2	0	0	0	0	0	0	1	1	0.01	0.0106799351	0.030341945	3.3	0	0	1	0		4	138	132	134	136	138	140	1							0.964028777	0	0	72.3	0	91.2	108.2	155.8	20.219266661	1.4608469456	1	226.18	173.84	160
1167	66	3	0	2	0	0	0	0	0	0	1	1	0.05	0.0304866855	0.0622955237	11.7	0	1	4	0		1	144	154	176	170	158	158	1							1.0759493671	0	0	63.7	0	87	96.5	150.5	19.32534961	1.3570154679	1	0	0	0
1168	57	2	1	1	0	0	0	0	0	0	1	1	0.25	0.1915059782	0.1735491752	21.6	1	0	1	1		4	114	134	144	146	142	116	1							1.252173913	0	0	103.8	0	103.6	189.5	172.4	28.920629196	1.9948955338	2	316.985	375.595	291.995
1169	70	3	1	1	0	0	0	0	0	0	1	1	0.25	0.1781833101	0.2586272033	30	1	1	4	0		3	158	212	208	202	204	166	1							1.2592592593	0	0	134.7	0	124.4	277.5	180	38.85	2.4205054411	3	116.83	139.03	88.68
1170	60	2	1	1	0	0	0	0	0	0	0	0	0.08	0.0789253363	0.0926893843	9.4	0	0	1	0		2	120	152	132	136	148	128	1							1.1935483871	0	0	89.4	0	94.4	155.8	174.1	23.315404636	1.848702396	1	11.685	17.525	10.845
1171	54	1	0	3	0	0	0	0	0	0	0	0	0.03	0.0587112015	0.1725329817	15.9	1	1	4	0		1	162	174	176	178	168	164	1							1.0797546012	0	0	97.3	0	112.8	177.8	158.3	32.184218854	1.8251198445	3	0	0	0
1172	66	3	1	4	1	1	0	0	0	0	1	1	0.16	0.2075308894	0.2626862983	25.3	1	1	4	0		2	142	160	172	164	168	136	1							1.2086330935	0	0	105.4	0	105.2	167.8	154.6	31.845349765	1.7504922358	3	56.55	56.08	44.41
1173	58	2	0	1	0	0	0	0	0	0	1	1	0.03	0.0770835913	0.0819838385	8.6	1	0	3	0		2	130	126	138	140	140	140	1							0.9857142857	0	0	106	0	118	191.3	162.8	32.740040688	1.9214320476	3	0	0	0
1174	58	2	1	1	0	0	0	0	0	0	1	1	0.08	0.0590880938	0.0945361125	9.4	0	0	1	0		3	160	172	168	170	164	156	1							1.0759493671	0	0	94.3	0	106.5	185.8	176.2	27.146068921	2.0097657205	2	1271.08	1031.12	995
1175	60	2	0	1	0	0	0	0	0	0	1	1	0.01	0.0189008133	0.0482545678	4.5	0	0	2	0		4	134	138	146	134	134	142	1							0.9710144928	0	0	73	0	94.4	115.8	153.4	22.321886012	1.4867784267	1	466.145	386.23	382.07
1176	75	4	0	3	0	0	0	0	0	0	1	1				30	0	1	5	0		4	158	168	200	184	200	170	1							1.1764705882	0	0	81.5	0	88.5	117	162.8	20.023966338	1.559104263	1	0	0	0
1177	60	2	0	3	0	0	0	0	0	0	1	1	0.02	0.0399807871	0.0941128124	10	0	1	4	0		4	156	160	146	140	126	146	1							0.8974358974	0	0	87.5	0	102.6	160	164	26.983938132	1.7904389199	2	0	0	0
1178	72	3	0	3	0	0	0	0	0	0	1	1		0.1941693861	0.1350785449	30	1	1	2	3	2	3	118	144	136	142	136	116	1							1.2136752137	0	0	107.4	0	119.5	182	157.6	33.237779896	1.8374068105	3	33.88	35.045	24.76
1179	65	3	1	2	0	0	0	0	0	0	1	1		0.0620217015	0.0978735815	13.2	0	0	1	3	2	1	98	110	110	124	120	94	1							1.1458333333	0	0	82.6	0	88.9	125.2	158	22.749046627	1.5701999355	1	207.485	170.335	133.285
1180	67	3	1	4	1	1	0	0	0	0	1	1	0.2	0.2581932841	0.2658382152	30	0	1	4	0		3	160	192	198	192	194	162	1							1.2049689441	0	0	92.8	0	107.4	173.1	169.3	27.394047063	1.8945203553	2	29.44	35.75	31.695
1181	60	2	0	1	0	0	0	0	0	0	1	1	0.01	0.0140366382	0.0350718807	3.9	0	0	1	0		4	126	140	140	140	124	118	1							1.1475409836	0	0	88.5		113	171	167.7	27.580556898	1.8717875086	2	0	0	0
1182	74	3	0	3	0	0	0	0	0	0	1	1		0.2459015451	0.1559596774	30	1	1	4	2		1	126	140	142	142	138	138	1							1.0289855072	0	0	115.7	0	121.5	187.5	149.4	38.104224125	1.7900965319	3	180.495	178.745	152.855
1183	76	4	0	1	0	0	0	0	0	0	1	1	0.06	0.0340041522	0.0388325746	13.7	0	0	3	0		3	146	168	158	166	170	140	1							1.1748251748	0	0	82.8	0	92.2	116.5	151.2	23.115079365	1.4750620653	1	284.47	231.9	202.635
1184	70	3	1	1	0	0	0	0	0	0	1	1	0.16	0.3107570456	0.3007672802	30	0	0	2	0		2	134	142	122	134	136	126	1							1.0461538462	0	0	95	0	98	170	173.4	25.646244657	1.9129257421	2	28.815	29.79	21.735
1185	73	3	0	1	0	0	0	0	0	0	1	1	0.06	0.0974096246	0.090903961	13.7	0	1	4	0		3	152	170	188	170	168	146	1							1.1409395973	0	0	96	0	103.5	155.5	162.2	26.810304065	1.7547651907	2	11.68	11.1	7.71
1186	68	3	1	3	0	0	0	0	0	0	1	1	0.1	0.0670103854	0.112990537	13.2	0	1	1	0		2	122	176	170	182	174	130	1							1.3968253968	0	0	97	0	100.4	164	167.8	26.4200102	1.8396259673	2	0	0	0
1187	67	3	1	1	0	0	0	0	0	0	1	1	0.16	0.1050411436	0.1797760531	21.6	0	0	2	0		4	128	144	146	150	150	134	1							1.1145038168	0	0	97.1	0	101.7	198.5	181.1	27.453432777	2.1085593081	2	14.02	21.035	12.43
1188	53	1	0	4	1	1	0	0	0	0	1	1	0.01	0.0189195436	0.0496918612	3.3	0	0	1	0		3	124	128	132	138	136	130	1							1.0393700787	0	0	107.3	0	119.8	181.5	151.2	36.011904762	1.7809197224	3	0	0	0
1189	73	3	0	3	0	0	0	0	0	0	1	1	0.03	0.0249561636	0.0343105105	4.5	0	0	1	0		4	110	110	110	112	130	112	1							0.990990991	0	0	87.8	0	106.4	152.6	164.1	25.704574394	1.7555416011	2	0	0	0
1190	61	2	1	3	0	0	0	0	0	0	0	0	0.16	0.0820105697	0.0953731565	25.3	1	1	4	0		4	142	190	196	188	186	140	1							1.3333333333	0	0	108.4	0	115.5	241	185.2	31.87191245	2.3272534493	3	0	0	0
1191	70	3	1	4	1	0	0	0	0	0	1	1		0.527369382	0.4533563669	30	1	1	6	3	2	1	180	208	204	188	202	178	1							1.1284916201	0	0	102.7	0	104.2	178.9	170.8	27.816831113	1.9335696705	2	239.26	208.18	195.1
1192	56	2	1	3	0	0	0	0	0	0	1	1	0.1	0.0596638621	0.0772306309	15.6	1	0	2	1		1	130	152	150	148	148	126	1							1.15625	0	0	117	0	117.3	248	179.9	34.75860995	2.3066743436	3	82.555	87.04	76.69
1193	46	1	0	3	0	0	0	0	0	0	1	1	0	0.0037094109	0.0136061981	1.5	0	0	1	0		1	110	120	126	124	102	110	1							1.1272727273	0	0	75.5	0	99.7	132.6	160.4	23.378026256	1.6266753626	1	0	0	0
1194	64	2	1	4	1	1	0	0	0	0	1	1	0.08	0.0552058021	0.0941224422	7.9	0	0	1	0		3	104	124	120	122	128	102	1							1.2038834951	0	0	91.5	0	93.6	164	167	26.673742336	1.833263131	2	0	0	0
1195	77	4	0	3	0	0	0	0	0	0	1	1	0.3	0.277450447	0.122869601	30	1	1	5	0		2	170	154	152	158	146	166	1							0.9166666667	0	0	95.7	0	112.4	161.8	166.6	26.442442523	1.8196043654	2	270.575	232.02	190.04
1196	73	3	0	1	0	0	0	0	0	0	1	1	0.06	0.0983388195	0.0800682737	13.7	1	0	3	0		1	128	150	160	180	142	128	1							1.25	0	0	100	0	108.6	176.2	167.1	28.623718368	1.8908503695	2	166.67	132.015	125.345
1197	72	3	1	1	0	0	0	0	0	0	1	1	0.12	0.106038773	0.1776674526	25.3	0	0	2	1		2	150	146	148	136	144	144	1							0.9795918367	0	0	101.5	0	101.5	176	168	28.285714286	1.8973123797	2	392.34	354.565	286.315
1198	57	2	0	1	0	0	0	0	0	0	1	1	0.04	0.0596871717	0.1157606009	11.7	1	0	3	0		1	158	174	182	186	170	162	1							1.1375	0	0	99.5	0	109	174	168.5	27.798571793	1.8921915084	2	0	0	0
1199	71	3	0	4	1	0	0	0	0	0	1	1	0.17	0.1277612161	0.1107424394	24.8	1	1	6	0		4	176	178	204	184	174	176	1							1.0454545455	0	0	91.7	0	96.8	123	147.5	25.644492962	1.4826225951	2	22.43	18.925	13.49
1200	46	1	0	1	0	0	0	0	0	0	1	1	0.01	0.0178807185	0.0310839103	2.8	1	0	1	1		2	108	98	136	140	96	112	1							1.2363636364	0	0	97.5	0	102.6	171.2	169.6	26.99759701	1.8880764063	2	0	0	0
1201	45	1	1	3	0	0	0	0	0	0	1	1		0.1279517698	0.1587290501	25.3	1	1	4	3	2	4	114	136	142	126	146	130	1							1.0923076923	0	0	109	0	112.5	259.5	192	31.930664063	2.4651792136	3	0	0	0
1202	47	1	1	2	0	0	0	0	0	0	1	1	0.03	0.0239799068	0.0447661734	3.9	0	0	1	1		1	120	126	130	132	126	122	1							1.0743801653	0	0	87.3	0	95.8	163.8	181	22.679307713	1.942437709	1	0	0	0
1203	66	3	1	1	0	0	0	0	0	0	1	1	0.1	0.0620217015	0.0807982936	18.4	0	0	2	0		1	132	160	174	172	164	130	1							1.3129770992	0	0	112.2	0	116	216.4	177.5	31.155418369	2.155757325	3	0	0	0
1204	58	2	1	4	1	1	0	0	0	0	1	1	0.08	0.0590880938	0.0945361125	9.4	0	0	1	0		4	118	130	122	134	134	114	1							1.1206896552	0	0	108	0	106.5	199	170.2	31.160686053	2.0179247302	3	0	0	0
1205	68	3	0	3	0	0	0	0	0	0	1	1	0.02	0.0195868096	0.0336195355	6.3	0	1	1	0		3	116	150	148	138	142	140	1							1.0142857143	0	0	114	0	114	163.5	150.8	32.612802454	1.7003281571	3	0	0	0
1206	64	2	1	2	0	0	0	0	0	0	1	1		0.135303432	0.1464351177	29.4	1	0	1	2		1	122	152	154	138	114	122	1							1.131147541	0	0	99.3	0	105	185.8	171.6	28.62095946	1.9715880833	2	46.495	39.25	28.415
1207	66	3	1	1	0	0	0	0	0	0	1	1	0.16	0.0868551138	0.1359304305	18.4	1	1	1	0		1	120	142	146	154	156	126	1							1.1869918699	0	0	125.4	0	120	257	180.6	35.741327358	2.3484897585	3	9.545	13.435	8.11
1208	77	4	1	1	0	0	0	0	0	0	1	1	0.16	0.1470610981	0.1907163202	29.4	0	0	2	0		2	120	140	128	130	120	122	1							1.0743801653	0	0	86.5	0	94	146	169	23.18742341	1.7600076354	1	415.51	324.19	314.6
1209	51	1	0	1	0	0	0	0	0	0	1	1	0.01	0.0082778013	0.0245612313	2.8	0	0	1	0		1	138	130	150	166	150	136	1							1.0948905109	0	0	84	0	96.5	127	166	20.905501524	1.6373505597	1	0	0	0
1210	52	1	0	4	1	1	0	0	0	0	1	1	0.02	0.0443509496	0.093327992	10	1	0	3	0		1	138	154	148	142	150	122	1							1.0869565217	0	0	123.6	0	124.7	198.5	154.8	37.574364521	1.8818235012	3	0	0	0
1211	64	2	0	1	0	0	0	0	0	0	1	1	0.01	0.0349870025	0.0602952767	6.3	0	0	2	0		1	126	164	146	140	144	128	1							1.1338582677	0	0	106.5	0	108.5	155	158.6	27.951066154	1.7240803686	2	0	0	0
1212	52	1	1	1	0	0	0	0	0	0	0	0	0.04	0.0384661685	0.0483694387	6.7	1	0	1	0		3	128	160	168	164	168	124	1							1.3333333333	0	0	112.7	0	103.8	210.3	177.9	30.141191927	2.1331970804	3	18.69	23.83	14.1
1213	48	1	1	1	0	0	0	0	0	0	1	1	0.02	0.0316049315	0.04005074	4.7	0	0	1	0		2	108	110	130	120	115	115	1							1.0762331839	0	0	114.2	0	119.2	256.3	183.2	34.639428119	2.3702046743	3	0	0	0
1214	51	1	1	1	0	0	0	0	0	0	1	1	0.08	0.0919712443	0.1429568524	15.6	1	1	4	0		1	146	112	168	160	116	130	1							1.095890411	0	0	106	0	110	215.2	178	30.808837268	2.1550591388	3	0	0	0
1215	66	3	0	1	0	0	0	0	0	0	1	1	0.05	0.0262965042	0.0552943797	11.7	0	1	3	0		1	120	134	124	114	134	120	1							1.1166666667	0	0	109	0	122	189	159.7	33.614373224	1.8851202486	3	0	0	0
1216	58	2	0	3	0	0	0	0	0	0	1	1		0.1204510991	0.1487755195	13.7	1	1	2	3	2	3	144	164	162	146	152	152	1							1.027027027	0	0	107.8	0	123.7	227.2	176	33.270247934	2.1873433016	3	0	0	0
1217	61	2	0	3	0	0	0	0	0	0	1	1	0.03	0.0246621809	0.0631149194	10	0	1	4	0		3	154	172	170		146	158	0		1			1		0.9358974359	0	0	97	0	129	252	173.3	38.060672816	2.2603251387	3	0	0	0
1218	56	2	0	4	1	0	0	0	0	1	1	1	0.01	0.0382181338	0.073845531	4.5	1	1	2	0		3	126	144	148	160	148	130	1							1.15625	0	0	110.7	0	117.5	176.7	150.8	35.245762652	1.757370102	3	0	0	0
1219	70	3	0	2	0	0	0	0	0	0	1	1	0.08	0.1377628147	0.1406670056	18.5	0	1	4	0		1	136	148	156	156	152	132	1							1.1641791045	0	0	87.8	0	95.6	130.8	164.5	21.925473711	1.6471202166	1	0	0	0
1220	66	3	1	2	0	0	0	0	0	0	1	1	0.16	0.1090853179	0.1717287819	15.6	0	0	1	0		1	134	140	150	150	148	130	1							1.1363636364	0	0	83	0	93	155	172.2	23.710376477	1.8300448389	1	80.61	70.095	65.26
1221	52	1	1	1	0	0	0	0	0	0	1	1	0.1	0.1315802459	0.1391487403	15.6	1	1	4	0		3	150	186	184	192	148	154	1							1.2236842105	0	0	101	0	107	210	178	30.06438581	2.1327719941	3	787.985	689.27	598.47
1222	69	3	1	3	0	0	0	0	0	0	1	1		0.1612114427	0.207401376	30	1	1	5	3	2	2	186	268	160	166	270	198	1							1.3535353535	0	0	113	0	114	225	177	32.576845734	2.1872826884	3	1398.01	1409.495	1162.14
1223	48	1	1	3	0	0	0	0	0	0	1	1		0.0420115567	0.0474815242	9.4	1	1	1	3	2	1	126	142	156	146	142	132	1							1.1317829457	0	0	97.4	0	102.8	203.4	184.6	27.07450973	2.1602989801	2	1324.805	1101.67	1039.325
1224	59	2	1	4	1	0	0	0	0	1	1	1	0.08	0.0620217015	0.0989711578	9.4	0	0	1	0		2	118	152	150	156	154	120	1							1.2773109244	0	0	88.8	0	96.3	171	175	25.327542857	1.9305126848	2	60.985	61.685	44.985
1225	82	4	1	1	0	0	0	0	0	0	1	1		0.1328106871	0.2019414033	30	0	1	1	2		2	146	156	156	126	118	144	1							0.8689655172	0	0	97	0	108	167	166.8	27.226851612	1.8458370593	2	2799.33	2225.52	2234.82
1226	81	4	1	3	0	0	0	0	0	0	1	1		0.2649099802	0.3601178299	30	1	0	1	3	2	2	118	80	98	142	90	118	1							0.8305084746	0	0	97	0	100	146	158.3	26.427986236	1.678496169	2	184.39	143.11	137.085
1227	48	1	0	2	0	0	0	0	0	0	1	1	0	0.0043170324	0.0161307486	1.5	0	0	1	0		1	128	142	144	132	134	128	1							1.046875	0	0	77.6	0	95.1	128.2	164.4	21.515797325	1.6324051365	1	0	0	0
1228	54	1	1	2	0	0	0	0	0	0	1	1	0.12	0.1232577306	0.1632232254	15.6	0	0	1	0		1	120	126	132	142	134	122	1							1.0909090909	0	0	94.3	0	101.2	177.2	173.5	26.701631938	1.9477621839	2	0	0	0
1229	52	1	0	3	0	0	0	0	0	0	1	1	0.02	0.0234041376	0.0348130733	4.5	0	0	1	0		1	142	170	158	166	160	154	1							1.0779220779	0	0	83.5	0	98	142	162.4	24.42245626	1.6898343804	1	0	0	0
1230	69	3	0	4	1	1	0	0	0	0	1	1	0.02	0.0202372636	0.0326583827	6.3	0	1	1	0		4	122	134	138	134	128	124	1							1.0894308943	0	0	95.5	0	95.2	127.2	149.8	25.712039729	1.5208970389	2	10.75	16.12	9.035
1231	56	2	1	2	0	0	0	0	0	0	1	1	0.1	0.1122137827	0.126652616	13.2	0	1	4	0		2	124	160	140	150	162	132	1							1.25	0	0	87	0	93.2	147	172.5	22.408468809	1.7915490033	1	0	0	0
1232	49	1	1	1	0	0	0	0	0	0	1	1	0.1	0.0602450593	0.0605463445	9.4	0	0	1	0		4	104	116	120	128	134	112	1							1.1111111111	0	0	97.6	0	104.7	199.8	189.3	25.291075721	2.183403505	2	0	0	0
1233	47	1	0	2	0	0	0	0	0	0	1	1	0.01	0.0221656562	0.0471155754	3.3	0	1	2	0		2	128	142	150	166	154	132	1							1.1538461538	0	0	77.3	0	97.5	131	159.9	23.240604177	1.614645417	1	0	0	0
1234	62	2	1	1	0	0	0	0	0	0	1	1	0.16	0.3828649412	0.336169603	30	1	1	4	0		1	170	182	194	192	188	168	1							1.1360946746	0	0	115.5	0	112.5	227.8	183.3	30.754015981	2.2552767637	3	406.55	315.425	277.385
1235	71	3	1	1	0	0	0	0	0	0	1	1	0.16	0.1718353694	0.1994596773	29.4	1	0	2	0		1	124	138	140	146	142	134	1							1.0447761194	0	0	117.5	0	115.5	219	175.5	32.252465483	2.1489998677	3	518.9	450.95	381.645
1236	80	4	1	3	0	0	0	0	0	0	0	0	0.1	0.0380908081	0.0548009452	15.6	0	0	2	0		3	126	160	120	124	158	120	1							1.2845528455	0	0	94	0	105	176.1	177.2	25.439288863	1.9725619381	2	9.93	9.93	8.98
1237	69	3	1	4	1	1	0	0	0	0	1	1	0.16	0.1255844304	0.1956870487	21.6	1	1	1	1		3	130	170	170	168	164	128	1							1.3023255814	0	0	98.6	0	100.4	175.5	166.8	28.612649449	1.8851965542	2	657.975	594.415	552.79
1238	76	4	1	3	0	0	0	0	0	0	1	1	0.1	0.0602450593	0.1030349636	18.4	0	0	1	1		3	132	158	152	148	144	128	1							1.1384615385	0	0	96.3	0	99.8	186	173	28.189916135	1.9841438418	2	469.175	372.905	366.445
1239	68	3	0	3	0	0	0	0	0	0	1	1	0.03	0.0599771983	0.0620330923	6.3	0	0	1	0		1	126	120	122	126	130	122	1							0.9838709677	0	0	89.2	0	95.5	133.8	161.6	23.240552397	1.6417633596	1	0	0	0
1240	79	4	0	4	1	0	0	1	0	0	1	1		0.3579385556	0.2001182294	30	1	1	6	3	2	2	162	168	182	168	168	166	1							1.0243902439	1	0	99.7	0	92.1	132.3	150	26.67168	1.5480173502	2	785.78	772.465	634.67
1241	47	1	0	3	0	0	0	0	0	0	1	1	0.01	0.0099219457	0.0359788878	6.3	0	1	3	0		3	142	176	172	160	128	148	1	0	0	0	0	0	0	1.1034482759	0	0	75.5	0	99	136.2	157.2	25.000291358	1.6214370438	2	0	0	0
1242	68	3	1	2	0	0	0	0	0	0	1	1	0.1	0.0663662552	0.079842675	15.6	1	1	1	1		2	130	156	162	170	162	132	1							1.2366412214	0	0	102.1	0	104.2	180.3	169.3	28.533487495	1.9276190332	2	0	0	0
1243	72	3	1	4	1	1	0	0	0	0	1	1		0.2516164235	0.3286757159	30	1	1	3	3	2	3	156	166	172	174	166	154	1							1.1096774194	0	0	106.7	0	105.3	157	157.9	28.563303748	1.7279498103	2	118.23	111.45	80.61
1244	50	1	1	3	0	0	0	0	0	0	1	1	0.08	0.036624944	0.0654161203	13.2	1	1	2	0		2	134	144	160	156	142	134	1							1.1641791045	0	0	125	0	124.2	279.5	178.5	39.790410282	2.413218841	3	189.26	145.45	143.015
1245	74	3	1	1	0	0	0	0	0	0	1	1	0.16	0.1457100429	0.2425692809	29.4	1	0	2	0		3	122	132	144	144	160	114	1							1.2203389831	0	0	113	0	115	208.8	182.5	28.436608745	2.1664454956	2	2897.655	2300.875	2135.1
1246	74	3	1	4	1	1	0	0	0	0	1	1		0.2581932841	0.2506693845	30	1	0	2	3	2	2	152	176	172	170	168	142	1							1.1184210526	0	0	112.8	0	110.3	216	171.5	33.311834355	2.1010242341	3	327.5	374.425	288.885
1247	64	2	0	4	1	1	0	0	0	0	1	1	0.02	0.0581443396	0.0812940136	7.3	1	0	1	0		2	126	148	156	150	142	132	1							1.1627906977	0	0	88.8	0	95.5	138.7	157.5	25.362285714	1.6362800221	2	0	0	0
1248	46	1	0	3	0	0	0	0	0	0	1	1	0	0.0115527817	0.0302506571	2.4	0	0	1	0		2	114	118	124	134	124	114	1							1.0877192982	0	0	91.6	0	110.7	168	158.8	30.219086473	1.7857463997	3	0	0	0
1249	72	3	1	1	0	0	0	0	0	0	1	1	0.2	0.2604165889	0.2664786261	30	1	0	3	0		3	146	174	178	180	172	142	1							1.2361111111	0	0	107.8	0	99.7	191.7	174.8	28.458519446	2.0249003752	2	72.82	63.675	47.72
1250	55	2	0	1	0	0	0	0	0	0	1	1	0.05	0.0855701723	0.0884029832	8.6	1	0	1	0		1	118	114	140	136	134	120	1							1.1428571429	0	0	90	0	105	162.8	164.4	27.322712984	1.8068773014	2	0	0	0
1251	46	1	1	4	1	0	1	0	0	0	1	1	0.16	0.0745048589	0.0843373445	13.2	0	0	2	0		2	128	142	156	154	142	132	1							1.1846153846	0	0	91.3	0	96.1	154	161.1	26.915514497	1.7389508232	2	3.74	5.61	3.215
1252	71	3	1	3	0	0	0	0	0	0	1	1	0.25	0.1050411436	0.1200998574	30	0	1	3	0		2	132	156	160	140	162	134	1							1.2030075188	0	0	98	0	101	176.8	175.5	26.037606838	1.9621291992	2	0	0	0
1253	63	2	0	3	0	0	0	0	0	0	1	1	0.08	0.1244629126	0.166281986	24.8	1	1	4	1		3	160	188	182	192	190	156	1							1.1898734177	0	0	102.5	0	118.3	212.8	162.5	36.554255148	2.00772098	3	0	0	0
1254	61	2	0	3	0	0	0	0	0	0	1	1	0.05	0.0649954254	0.1023439242	13.7	1	1	3	0		1	120	140	140	144	142	136	1							1.0294117647	0	0	112.2	0	126.9	200.4	158.4	36.229338843	1.9212140795	3	0	0	0
1255	65	3	1	1	0	0	0	0	0	0	1	1	0.12	0.07595131	0.1302361441	18.4	0	0	2	0		4	138	142	162	158	136	132	1							1.1703703704	0	0	105	0	107.8	182.6	177	26.437920138	2.0015441495	2	0	0	0
1256	53	1	0	1	0	0	0	0	0	0	1	1	0	0.004939459	0.0173506284	1.7	0	0	1	0		2	124	98	140	140	134	115	1							1.1715481172	0	0	77.1	0	106	144	165.7	23.78978522	1.7248828538	1	0	0	0
1257	64	2	0	3	0	0	0	0	0	0	1	1		0.1920916184	0.2002075501	28.5	1	1	4	3	2	3	148	176	164	140	164	138	1							1.1081081081	0	0	91	0	86.5	120	158.5	21.666849108	1.5456813798	1	19.86	17.525	14.055
1258	69	3	1	1	0	0	0	0	0	0	1	1	0.2	0.1702802433	0.2481005984	30	0	1	4	0		2	150	166	166	160	164	146	1							1.1081081081	0	0	99.5	0	104.8	188	170.5	29.334732243	1.9722592028	2	530.98	468.465	397.31
1259	73	3	1	4	1	1	0	0	0	0	1	1	0.1	0.0781715478	0.1418410076	18.4	0	0	2	0		2	128	142	140	150	140	126	1							1.1181102362	0	0	88.7	0	95.7	159	160	28.1728125	1.7539915332	2	10.51	9.345	6.525
1260	47	1	1	1	0	0	0	0	0	0	1	1	0.01	0.016461756	0.0222538156	2.8	0	0	1	0		1	96	114	114	112	110	98	1							1.1546391753	0	0	83.6	0	95	163.8	177.5	23.582520928	1.9151330138	1	0	0	0
1261	62	2	0	1	0	0	0	0	0	0	1	1	0.03	0.0582572862	0.074909316	11.7	1	0	3	1		3	150	142	138	144	142	144	1							0.9659863946	0	0	125.5	0	123.5	208.4	168.2	33.413254421	2.0403379144	3	0	0	0
1262	78	4	1	3	0	0	0	0	0	0	1	1	0.16	0.2150179351	0.2342464547	29.4	0	0	3	0		4	144	172	178	172	170	144	1							1.1944444444	0	0	115.6	0	116.8	228.3	177.2	32.98006614	2.2026623829	3	2050.555	1600.305	1597.345
1263	59	2	1	3	0	0	0	0	0	0	1	1	0.2	0.184738644	0.179698044	30	0	1	4	0		1	158	158	142	152	168	144	1							1	0	0	95	0	100.4	171	173.8	25.678497698	1.9209062034	2	841.92	716.14	673.505
1264	81	4	1	2	0	0	0	0	0	0	1	1	0.25	0.1984898393	0.2685491378	30	0	1	5	1		2	188	168	172	162	152	186	1							0.8663101604	0	0	92.3	0	90.3	146.2	164.8	24.417770289	1.7291924716	1	371.97	373.615	278.295
1265	56	2	1	4	1	1	0	0	0	0	1	1	0.08	0.065095857	0.0770631843	7.9	0	0	1	0		2	108	140	142	136	138	112	1							1.2545454545	0	0	106.5	0	105.5	193.8	172.3	29.61121746	2.0131628472	2	0	0	0
1266	53	1	1	1	0	0	0	0	0	0	1	1	0.06	0.0626250934	0.0729974749	13.2	0	1	4	1		1	178	184	162	138	172	170	1							0.9885057471	0	0	86.5	0	98	158.7	165.6	26.25	1.7968451935	2	129.485	101.06	93.465
1267	69	3	0	4	1	0	0	1	0	0	1	1	0.06	0.0519952087	0.0709924916	15.9	0	1	4	1		3	128	150	152	146	138	114	1							1.140625	0	0	87.8	0	104	147	155.9	27.434569536	1.6648305173	2	17.055	19.625	15.885
1268	45	1	1	2	0	0	0	0	0	0	1	1	0.01	0.0149069505	0.0202271368	2.8	0	0	1	0		1	108	134	130	130	136	108	1							1.2407407407	0	0	80	0	91.5	144.5	168.5	23.085595541	1.7485396854	1	0	0	0
1269	76	4	1	1	0	0	0	0	0	0	1	1	0.1	0.0552058021	0.1032556137	18.4	0	0	2	0		4		160	160	162	160	136	0	0	0	0	0	0	0		0	0	98	0	105.5	162.1	172.7	24.653091387	1.8691383724	1	25.235	28.04	20.94
1270	65	3	0	3	0	0	0	0	0	0	1	1	0.02	0.0197621252	0.0368162927	5.3	0	0	1	0		2	118	130	136	132	130	126	1							1.0819672131	0	0	70	0	92.9	119.5	155	22.561997919	1.5181635785	1	0	0	0
1271	69	3	1	4	1	1	0	0	0	0	1	1	0.1	0.0486425501	0.0661874309	13.2	0	0	1	0		2	114	128	132	132	130	118	1							1.1379310345	0	0	102.4	0	102.1	184.8	175	27.37152	1.995251512	2	242.995	232.02	186.25
1272	65	3	1	1	0	0	0	0	0	0	1	1	0.08	0.0369861387	0.0649084111	7.9	0	0	1	0		4	124	138	148	144	152	124	1							1.1935483871	0	0	88.5	0	95.5	148.2	175.4	21.850534826	1.8196114708	1	11.215	18.23	11.87
1273	64	2	1	4	1	0	0	0	0	1	1	1	0.08	0.0876885855	0.1115254563	13.2	0	0	2	0		2	138	142	156	164	150	144	1							1.1063829787	0	0	91.3	0	97.3	159.8	167.1	25.959535728	1.8139477904	2	32.01	41.36	29.15
1274	53	1	0	1	0	0	0	0	0	0	1	1	0.03	0.023288779	0.0473677845	8.6	0	1	3	0		1	126	152	154	150	142	128	1							1.1811023622	0	0	72.7	0	95.3	118.5	158.4	21.42303719	1.5367369358	1	5.14	7.71	3.6
1275	81	4	1	4	1	0	0	0	1	0	1	1	0.25	0.1582865265	0.1813802305	30	0	0	3	0		2	132	138	152	154	138	132	1							1.1515151515	0	0	90.7	0	93.2	132	160.3	23.30128825	1.6228091652	1	12.15	9.11	9.43
1276	78	4	0	3	0	0	0	0	0	0	1	1	0.06	0.0220345322	0.0316659347	8.6	0	0	3	0		2	140	150	152	152	154	140	1							1.0857142857	0	0	74.5	0	91.5	104	153	20.152249135	1.4177092857	1	0	0	0
1277	50	1	1	3	0	0	0	0	0	0	1	1	0.12	0.1404184299	0.1746677146	18.4	1	0	3	0		2	124	128	122	126	130	122	1							1.0406504065	0	0	113	0	116.5	255	183.4	34.388605393	2.366959458	3	20.06	25.12	15.49
1278	70	3	1	2	0	0	0	0	0	0	1	1	0.2	0.1781833101	0.2621654371	30	1	0	3	0		1	136	154	154	162	130	136	1							1.1323529412	0	0	99.5	0	97.2	172	173.9	25.7989677	1.9264756065	2	295.805	245.34	232.535
1279	70	3	1	1	0	0	0	0	0	0	1	1	0.08	0.0820105697	0.0969328883	13.2	0	0	1	1		1	128	138	148	148	140	130	1							1.1472868217	0	0	99.3	0	104.1	189.3	176.6	27.532285309	2.0291025434	2	274.535	235.99	203.625
1280	56	2	0	1	0	0	0	0	0	0	1	1	0.01	0.0193554484	0.0480886852	3.9	0	0	1	0		1	112	132	138	140	130	114	1							1.2212389381	0	0	87.5	0	107.5	155	162.2	26.7240973	1.7523649791	2	0	0	0
1281	58	2	1	4	1	0	0	1	0	0	1	1	0.1	0.1232577306	0.1385552863	15.6	0	1	4	0		3	130	156	164	158	166	136	1							1.2330827068	0	0	100.6	0	102	188	176.2	27.467497079	2.0198452333	2	0	0	0
1282	56	2	0	3	0	0	0	0	0	0	1	1	0.01	0.0152572238	0.0434609506	3.9	0	0	2	0		1	146	152	168	164	166	134	1							1.1369863014	0	0	135.5	0	138.4	232.8	148.5	47.885399449	1.9539622592	4	0	0	0
1283	82	4	1	3	0	0	0	0	0	0	1	1	0.25	0.1404184299	0.1493218102	30	0	1	5	0		3	170	186	192	192	190	174	1							1.1162790698	0	0	89.4	0	101	156	168.2	25.011841121	1.8040498149	2	84.11	84.7	62.845
1284	55	2	0	4	1	1	0	0	0	0	1	1		0.0770095921	0.1178691667	13.7	1	1	1	3	2	1	104	132	128	124	124	108	1							1.1698113208	0	0	105.4	0	112.4	165	154.4	31.395138125	1.7363876699	3	0	0	0
1285	74	3	0	1	0	0	0	0	0	0	1	1	0.05	0.0460285741	0.0470181796	8.6	1	1	1	0		1	118	102	108	90	100	118	1							0.8474576271	0	0	101.3	0	102	160.5	157.4	29.385874979	1.740211546	2	453.475	424.665	358.555
1286	77	4	0	4	1	1	0	0	0	0	1	1	0.14	0.1181020656	0.0955430812	15.9	1	1	4	0		2	156	164	168	162	156	152	1							1.0519480519	0	0	103.5	0	113	160.5	151.5	31.719243211	1.6926718697	3	101.17	91.125	72.855
1287	77	4	1	2	0	0	0	0	0	0	1	1		0.2559855174	0.2767758739	30	0	0	1	3	2	1	128	158	180	182	160	130	1							1.3953488372	0	0	87.3	0	94.7	152.5	166.8	24.862843538	1.7759410444	1	705.4	738.815	574.515
1288	62	2	0	2	0	0	0	0	0	0	1	1	0.01	0.0199785105	0.0543321168	5.3	0	0	3	0		1	144	152	152	154	132	130	1							1.0555555556	0	0	86	0	103	156.5	154.9	29.585884144	1.7017768072	2	78.04	63.785	52.39
1289	72	3	1	1	0	0	0	0	0	0	1	1	0.16	0.106038773	0.1776674526	25.3	1	0	2	0		4	108	148	160	158	136	120	1							1.3166666667	0	0	113	0	115.2	233	183.3	31.456039173	2.2770144197	3	31.155	26.87	23.995
1290	80	4	1	4	1	1	0	0	0	0	1	1	0.2	0.159742945	0.2582281124	30	0	1	4	0		3	158	172	172	180	182	154	1							1.1025641026	0	0	97.4	0	102.4	166	175.6	24.419238173	1.9110538976	1	174.54	194.87	156.77
1291	47	1	0	4	1	1	0	0	0	0	1	1	0.02	0.0328863475	0.0439618796	3.9	0	0	1	0		3	110	116	122	126	116	108	1							1.119266055	0	0	94.7	0	105.5	159.3	162.1	27.499373012	1.7720709978	2	0	0	0
1292	49	1	1	1	0	0	0	0	0	0	1	1	0.04	0.0348702453	0.0500982787	3.9	0	0	1	0		1	114	122	124	130	126	110	1							1.1071428571	0	0	86	0	101	170	182.2	23.22871695	1.9828282103	1	0	0	0
1293	65	3	1	3	0	0	0	0	0	0	1	1	0.2	0.1915059782	0.1983297914	30	0	1	3	0		3	150	176	190	196	186	150	1							1.2666666667	0	0	110.5	0	119.5	220.5	177.1	31.889265572	2.1694709372	3	0	0	0
1294	60	2	0	4	1	0	0	0	0	1	1	1	0.01	0.0090628353	0.0285889332	2.8	0	0	1	0		1	132	142	158	158	148	136	1							1.1791044776	0	0	88.5	0	108	137	145	29.556813317	1.5330092312	2	0	0	0
1295	70	3	0	2	0	0	0	0	0	0	1	1	0.06	0.0476749282	0.0659762487	10	0	1	2	0		2	146	148	158	160	150	154	1							1.0533333333	0	0	93.1	0	94.3	130.2	153.4	25.097664583	1.562715002	2	46.965	42.76	30.065
1296	53	1	1	3	0	0	0	0	0	0	0	0	0.04	0.0319174428	0.0395422663	5.6	0	0	1	0		2	110	142	142	142	134	112	1							1.2792792793	0	0	94.2	0	100.8	193	186.4	25.196402586	2.1275602469	2	0	0	0
1297	70	3	0	4	1	0	0	0	1	0	1	1	0.03	0.0432376617	0.0532082737	8.6	0	0	2	0		1	136	148	154	160	148	146	1							1.0547945205	0	0	98.8	0	104.8	130.5	154.4	24.830700153	1.5716306304	1	28.505	47.67	25.285
1298	64	2	0	1	0	0	0	0	0	0	1	1	0.01	0.012760015	0.0357033436	4.5	0	0	3	0		3	132	130	152	152	152	150	1							1.0133333333	0	0	82	0	99	130	152.2	25.455820114	1.5528277198	2	0	0	0
1299	63	2	1	2	0	0	0	0	0	0	1	1	0.06	0.0335261491	0.0591165931	6.7	0	0	1	0		3	110	120	122	124	108	112	1							1.0990990991	0	0	71	0	88.5	125.4	164.8	20.943833066	1.620007987	1	38.79	38.555	28.505
1300	50	1	0	4	1	0	0	1	0	0	1	1	0.01	0.0155013857	0.0347648841	2.8	0	0	1	0		1	116	128	118	124	110	116	1							1.0689655172	0	0	77.3	0	103.5	147.2	164.5	24.674539223	1.7319199934	1	0	0	0
1301	53	1	0	1	0	0	0	0	0	0	1	1	0.02	0.0252037898	0.0578997935	4.5	0	0	1	0		1	110	130	138	146	124	124	1							1.1129032258	0	0	124	0	120.3	265.6	172	40.723418064	2.2988031386	4	0	0	0
1302	48	1	0	3	0	0	0	0	0	0	1	1	0	0.0073966034	0.0246774509	1.7	0	0	1	0		2	120	126	126	128	126	114	1							1.0769230769	0	0	112	0	121	206	165.4	34.15617703	2.0057580195	3	0	0	0
1303	83	4	0	1	0	0	0	0	0	0	1	1	0.14	0.0605026866	0.0536333683	24.8	0	1	4	0		2	164	166	164	174	184	162	1							1.018404908	0	0	75.4	0	90	111.3	156	20.745266272	1.4798663873	1	135.91	126.17	96.47
1304	67	3	1	4	1	1	0	0	0	0	1	1	0.2	0.1781833101	0.2106396494	30	1	0	2	0		1	140	152	172	162	150	142	1							1.1489361702	0	0	89.5	0	88.7	139.6	162.7	23.921221822	1.6798828872	1	9.58	11.215	8.575
1305	60	2	0	3	0	0	0	0	0	0	1	1	0.01	0.0194707888	0.0294779969	3.9	0	0	1	0		2	96	104	106	100	110	102	1							1.0707070707	0	0	72.4	0	96.5	128.2	157.9	23.323665863	1.585353743	1	0	0	0
1306	59	2	1	2	0	0	0	0	0	0	1	1	0.16	0.1070452999	0.1637294193	25.3	1	1	3	0		4	140	158	170	170	158	144	1							1.1971830986	0	0	104.9	0	103.5	182.2	162.4	31.336419229	1.8786879673	3	39.02	43.46	22.035
1307	60	2	0	2	0	0	0	0	0	0	1	1		0.084351519	0.1338822745	24.8	0	1	4	3	2	4	150	166	170	162	170	144	1							1.156462585	0	0	81.5	0	88.2	105	154.5	19.952870205	1.4335912124	1	223.605	239.03	202.755
1308	55	2	1	4	1	0	1	0	0	0	1	1	0.12	0.1209710944	0.1275341921	21.6	0	1	3	0		1	122	150	136	130	146	138	1							1.0579710145	0	0	84.7	0	100.4	164	169.6	25.862184051	1.8539119444	2	257.255	301.415	228.305
1309	57	2	0	4	1	0	0	1	0	0	1	1	0.01	0.0204790549	0.0497495329	3.9	0	0	1	0		4	104	132	134	134	134	104	1							1.2884615385	0	0	91	0	96.2	146.5	159.1	26.252478488	1.6870913476	2	0	0	0
1310	69	3	0	1	0	0	0	0	0	0	1	1	0.02	0.0344751985	0.0497378964	5.3	0	0	1	0		3	108	122	120	128	124	126	1							0.9682539683	0	0	95.8	0	102.4	151	161.8	26.163326361	1.7299014193	2	8.37	14.02	7.16
1311	52	1	1	3	0	0	0	0	0	0	1	1	0.05	0.0596638621	0.0696810515	9.4	0	1	4	0		1	110	138	112	118	138	114	1							1.2321428571	0	0	86.8	0	106	176.8	183.5	23.81678682	2.0265757327	1	0	0	0
1312	67	3	0	4	1	1	0	0	0	0	1	1	0.04	0.1176594961	0.1058345012	10	1	0	2	0		1	132	134	150	148	136	130	1							1.1297709924	0	0	111.5	0	124	212.4	159	38.109505162	1.9746962902	3	25.47	24.53	19.935
1313	81	4	1	1	0	0	0	0	0	0	1	1	0.2	0.2227354178	0.3167663041	30	0	1	4	0		2	134	154	154	164	158	140	1							1.1240875912	0	0	98	0	101.5	174	172.1	26.647750504	1.9214154958	2	354.57	363.325	280.675
1314	48	1	0	3	0	0	0	0	0	0	1	1	0	0.0059997825	0.0190558278	1.5	0	0	1	0		3	130	140	146	156	154	130	1							1.1230769231	0	0	109.3	0	124.3	198.8	154.4	37.826384601	1.8795028063	3	0	0	0
1315	72	3	0	2	0	0	0	0	0	0	1	1	0.11	0.0539012881	0.0628874882	18.5	0	1	5	1		1	212	210	200	206	210	208	1							1	0	0	79.3	0	84.5	97.5	152.1	19.116977697	1.3734642804	1	0	0	0
1316	62	2	0	4	1	1	0	0	0	0	1	1		0.3935065047	0.2690418614	30	1	1	4	3	2	1	186	160	154	178	188	192	1							0.8465608466	0	0	102.2	0	98.2	137	152.7	26.651124552	1.5916085749	2	570.82	600.73	489.885
1317	69	3	0	1	0	0	0	0	0	0	0	0	0.06	0.0990881969	0.0976250838	13.7	1	0	3	0		2	140	168	172	166	166	150	1							1.1066666667	0	0	96	0	106.3	155	159.5	27.636520868	1.7311679271	2	0	0	0
1318	78	4	0	2	0	0	0	0	0	0	1	1	0.14	0.0375125089	0.0482395073	13.7	0	1	3	0		3	166	170	166	176	170	160	1							1.0429447853	0	0	98	0	104.8	133.3	149.7	26.981096461	1.5507269913	2	500.02	380.62	363.135
1319	65	3	1	1	0	0	0	0	0	0	1	1				18.4		1	4			4	156	158	168	164	154	146	1							1.0512820513	0	0	102.5	0	109.5	183.5	181.2	25.350861804	2.0401248539	2	371.11	363.325	285.43
1320	62	2	1	4	1	0	0	0	0	1	1	1	0.08	0.0796860749	0.1018061556	13.2	0	0	2	0		2	138	154	158	160	153	142	1							1.1285714286	0	0	102.4	0	104.6	174.4	160.8	30.594787258	1.8308862529	3	0	0	0
1321	47	1	0	4	1	1	0	0	0	0	1	1	0	0.0124717008	0.0330005965	2.4	0	0	1	0		1	112	122	128	136	128	116	1							1.1228070175	0	0	100.3	0	109.7	178.4	168.5	28.501524184	1.9123812188	2	0	0	0
1322	50	1	0	1	0	0	0	0	0	0	1	1	0	0.0085373164	0.028614585	2.4	0	0	1	0		4	112	98	124	128	122	112	1							1.1071428571	0	0	94	0	107	150	159.2	26.845912982	1.7048816384	2	0	0	0
1323	50	1	1	4	1	0	0	0	0	1	1	1	0.06	0.0400041837	0.0652733749	9.4	0	0	1	0		1	102	118	120	122	116	104	1							1.1650485437	0	0	101.8	0	101.2	195.8	173	29.675191286	2.0279187202	2	2.805	4.205	1.89
1324	55	2	0	1	0	0	0	0	0	0	1	1	0.02	0.0378822835	0.0775518587	6.3	0	0	2	0		1	128	138	138	148	156	134	1							1.0534351145	0	0	90.8	0	130.4	222.8	180.3	31.088286024	2.2075349265	3	0	0	0
1325	68	3	1	1	0	0	0	0	0	0	1	1	0.1	0.1154260313	0.1333364809	11.2	0	0	1	0		4	126	156	152	164	162	122	1							1.2580645161	0	0	86.9	0	92.2	158	172.4	24.113242284	1.8465688448	1	715.745	674.08	524.535
1326	76	4	0	3	0	0	0	0	0	0	0	0	0.17	0.1015610638	0.0812122618	24.8	0	1	4	0		1	136	156	154	154	140	130	1							1.1578947368	0	0	105.2	0	108.9	164	159.5	29.241222079	1.7731964826	2	0	0	0
1327	65	3	1	4	1	0	0	0	0	1	1	1	0.2	0.1511830171	0.2098176468	30	1	1	2	1		4	146	198	200	188	194	158	1							1.2278481013	0	0	100	0	106.8	169	170.6	26.339146437	1.8857467647	2	0	0	0
1328	69	3	1	2	0	0	0	0	0	0	1	1	0.16	0.1641849723	0.1811019004	25.3	0	1	3	1		3	158	180	180	164	178	160	1							1.1194968553	0	0	76	0	87	119.5	164.8	19.958437412	1.5871649435	1	287.16	309.13	245.44
1329	63	2	1	4	1	1	0	0	0	0	1	1	0.12	0.2169255449	0.2249099474	25.3	1	1	4	0		3	154	160	146	160	152	150	1							1.0526315789	0	0	112.2	0	108.4	182.2	157.2	33.443855253	1.8348808937	3	30.845	44.155	23.66
1330	75	4	1	1	0	0	0	0	0	0	1	1	0.1	0.0602450593	0.1030349636	18.4	0	0	1	0		2	126	118	126	142	136	122	1							1.0161290323	0	0	84.9	0	94.3	152	175.1	22.487663898	1.8370150238	1	2185.6	1861.61	1640.055
1331	81	4	1	1	0	0	0	0	0	0	1	1	0.2	0.1122137827	0.1365198912	30	0	1	4	0		1	158	176	178	178	168	156	1							1.1337579618	0	0	89	0	88.7	129	173.4	19.460973887	1.7012100778	1	579.7	534.83	445.68
1332	65	3	0	4	1	1	0	0	0	0	1	1	0.02	0.0350213867	0.0535572545	4.5	1	0	1	1		2	122	146	144	136	136	120	1							1.1239669421	0	0	99.9	0	120.8	191.2	152.5	37.292478366	1.8321022852	3	0	0	0
1333	57	2	0	2	0	0	0	0	0	0	1	1		0.1657510512	0.2052505135	28.5	1	1	5	3	2	4	158	156	148	156	160	156	1							0.9936305732	0	0	73.4	0	83.7	113	160.3	19.947314942	1.5190842801	1	53.97	56.775	44.205
1334	56	2	0	1	0	0	0	0	0	0	1	1	0.01	0.0193554484	0.0480886852	3.9	0	0	1	0		1	114	134	126	120	116	106	1							1.0909090909	0	0	84	1	99.4	145	171	22.493074792	1.7699064353	1	0	0	0
1335	70	3	0	4	1	1	0	0	0	0	1	1	0.08	0.1197755476	0.11383605	24.8	1	1	6	0		1	212	199	194	206	194	214	1							0.9342723005	0	0	112.8	0	112.5	168.5	146.8	35.466704779	1.6889938856	3	224.69	190.425	183.405
1336	57	2	1	3	0	0	0	0	0	0	1	1	0.06	0.0388451526	0.0477580051	7.9	1	0	1	1		2	108	138	146	152	146	118	1							1.2372881356	0	0	110	0	111.5	219.4	186.5	28.612249064	2.2475763233	2	0	0	0
1337	67	3	1	4	1	0	0	1	0	0	1	1	0.2	0.2093812701	0.2160876992	30	1	1	3	1		3	140	120	132	122	110	138	1							0.8776978417	0	0	111.2	0	104.6	187.5	163	32.010990252	1.9068137773	3	1808.49	1416.65	1388.095
1338	59	2	0	1	0	0	0	0	0	0	1	1	0.02	0.0380311916	0.0924489624	6.3	0	1	4	0		1	160	164	162	152	146	150	1							0.95	0	0	86	0	92	108	155	20.390759625	1.454260823	1	0	0	0
1339	64	2	1	3	0	0	0	0	0	0	1	1		0.1568421128	0.2260101813	30	1	1	4	3	2	1	130	122	122	138	126	136	1							0.9172932331	0	0	125.3	0	119.6	256.8	172.4	39.191649485	2.2699386792	3	0	0	0
1340	77	4	1	1	0	0	0	0	0	0	1	1	0.2	0.0928512717	0.1101051584	18.4	0	0	1	0		2	128	138	138	146	148	128	1							1.078125	0	0	98.8	0	102.2	180.2	179.5	25.368741707	2.0106627865	2	13.63	16.94	10.66
1341	68	3	1	1	0	0	0	0	0	0	1	1	0.12	0.1154260313	0.1398105794	18.4	0	0	1	0		2	100	120	126	136	126	114	1							1.1052631579	0	0	99	0	107.9	203.5	186.5	26.53870868	2.1768512789	2	4.475	9.345	4.54
1342	46	1	1	1	0	0	0	0	0	0	1	1	0.06	0.0472394573	0.0697866243	7.9	1	1	1	0		1	110	110	90	118	120	118	1							0.9649122807	0	0	113.8	0	113.8	232.5	183	31.491534534	2.2722364602	3	0	0	0
1343	60	2	0	4	1	1	0	0	0	0	1	1	0.05	0.0584838173	0.1140268298	15.9	0	1	5	0		3	162	188	188	178	178	162	1							1.0987654321	0	0	133.2	0	128.6	215	159	38.576005696	1.9849336212	3	0	0	0
1344	53	1	0	3	0	0	0	0	0	0	1	1	0.01	0.0396297685	0.0701132197	11.7	1	1	4	0		2	160	180	190	188	172	164	1							1.1604938272	0	0	94.5	0	115.5	179.7	163.5	30.49197879	1.876852028	3	0	0	0
1345	75	4	0	3	0	0	0	0	0	0	1	1		0.3118879862	0.134178865	30	1	1	2	3	2	4	146	144	144	136	148	138	1							1.014084507	0	0	101.2	0	111	159.2	158.7	28.67228176	1.7445796458	2	0	0	0
1346	68	3	0	3	0	0	0	0	0	0	1	1	0.06	0.0560382447	0.0795623342	11.7	1	1	3	0		4	142	144	132	141	114	138	1							1.0071428571	0	0	95.2	0	113.5	196.7	161.4	34.250770443	1.9321624596	3	149.31	149.305	115.52
1347	61	2	0	4	1	0	0	0	0	1	1	1	0.01	0.019840541	0.0488884005	4.5	0	0	2	0		4	150	158	168	178	170	156	1							1.0980392157	0	0	99.1	0	96.7	132.2	145	28.521246136	1.509947674	2	3.505	5.255	4.115
1348	45	1	1	1	0	0	0	0	0	0	1	1	0.03	0.0217228937	0.0407324227	3.9	0	0	1	0		3	110	140	142	138	138	112	1							1.2432432432	0	0	86	0	96	157	171.5	24.212768489	1.8346176605	1	0	0	0
1349	70	3	0	2	0	0	0	0	0	0	1	1	0.08	0.1581999405	0.124688493	21.5	1	1	4	0		4	168	162	180	174	146	160	1							1.0609756098	0	0	90.9	0	97.8	138	159	24.760412958	1.6440243823	1	0	0	0
1350	56	2	1	4	1	0	1	0	0	0	1	1	0.1	0.0525854816	0.0598490893	13.2	0	0	1	0		1	110	138	144	150	148	118	1							1.2631578947	0	0	100.2	0	104.5	204	177.6	29.337107378	2.1032248072	2	0	0	0
1351	57	2	0	1	0	0	0	0	0	0	1	1	0.03	0.028092902	0.0570229811	8.6	0	1	2	0		4	128	130	130	136	136	140	1							0.9285714286	0	0	84.6	0	101.5	136.5	157.9	24.833700392	1.6281902451	1	0	0	0
1352	79	4	1	3	0	0	0	0	0	0	1	1	0.25	0.2227354178	0.3167663041	30	1	1	4	1		3	160	122	194	110	76	162	1							0.6832298137	0	0	114.7	0	127.2	244	172	37.411573824	2.2174075788	3	50.235	47.9	40.27
1353	65	3	0	3	0	0	0	0	0	0	1	1	0.05	0.0616864322	0.0904337922	11.7	1	1	2	0		1	140	144	154	148	138	140	1							1.0571428571	0	0	90.1	0	96.2	123.3	156.2	22.923137709	1.547122782	1	0	0	0
1354	52	1	0	3	0	0	0	0	0	0	0	0	0.01	0.0148390884	0.046537773	7.3	0	1	4	0		2	154	156	146	148	154	148	1							1.0198675497	0	0	132	0	131.8	243	173.1	36.786221687	2.2237950944	3	0	0	0
1355	52	1	0	1	1	1	0	0	0	0	1	1	0.01	0.0099714308	0.0270492116	3.3	0	0	1	0		4	120	142	140	138	134	120	1							1.15	0	0	83.4	0	98.2	120.5	155.1	22.721473761	1.5242625368	1	0	0	0
1356	48	1	0	2	0	0	0	0	0	0	1	1	0	0.0073966034	0.0246774509	1.7	0	0	1	0		1	98	100	104	102	100	96	1							1.0515463918	0	0	85.7	0	98.3	127.1	158.5	22.948804347	1.5839074612	1	0	0	0
1357	81	4	0	1	0	0	0	0	0	0	1	1	0.11	0.1025275676	0.0849780019	18.5	1	0	3	0		2	140	178	172	168	170	146	1							1.1888111888	0	0	102	0	104.2	182.2	173.8	27.360364214	1.9734033927	2	333.54	355.155	268.68
1358	51	1	0	1	0	0	0	0	0	0	1	1	0.01	0.0141626353	0.0374888455	3.3	0	0	1	0		2	124	122	138	140	134	118	1							1.1404958678	0	0	83	0	105.8	161	164	27.152587745	1.7951862556	2	15.385	16.94	11.375
1359	68	3	0	1	0	0	0	0	0	0	0	0	0.04	0.0560382447	0.0795623342	8.6	1	0	3	0		1	144	138	152	154	152	134	1							1.0555555556	0	0	91	0	106	173	168.5	27.638809887	1.8875621166	2	0	0	0
1360	71	3	0	1	0	0	0	0	0	0	1	1	0.04	0.0427749184	0.0457818372	7.3	1	1	1	0		2	128	134	134	134	134	118	1							1.046875	0	0	131.4	0	133.1	222.7	159.6	39.657696874	2.0203502359	3	225.67	209.12	158.365
1361	69	3	0	1	0	0	0	0	0	0	1	1	0.02	0.0344751985	0.0497378964	5.3	0	0	1	0		4	114	104	108	112	110	112	1							0.9557522124	0	0	82	0	98.5	127.5	155.7	23.856460289	1.5656612394	1	0.78	2.335	0.53
1362	66	3	0	4	1	0	1	0	0	0	1	1	0.04	0.0378451458	0.0590525537	10	0	0	2	0		2	130	152	158	156	150	126	1							1.21875	0	0	82.3	0	108.6	154	153.5	29.646744263	1.6790808522	2	0	0	0
1363	70	3	0	1	0	0	0	0	0	0	1	1	0.11	0.3679920728	0.192351438	30	1	1	4	0		2	140	120	120	130	80	140	1							0.8571428571	0	0	88.6	0	108.8	145	149.6	29.388529841	1.6063994014	2	175.63	148.37	126.265
1364	79	4	0	2	0	0	0	0	0	0	1	1	0.17	0.08805796	0.0652930922	28.5	0	1	6	0		1		202	196	184	200	218	1								0	0	73.6	0	87.9	100.6	150.5	20.14642664	1.3812262759	1	534.835	443.72	404.94
1365	63	2	0	4	1	1	0	0	0	0	1	1	0.02	0.1011768716	0.1102144624	8.6	1	0	2	1		3	134	140	152	148	142	132	1							1.1127819549	0	0	123.4	0	120.9	207.7	161.3	36.211024115	1.9764787743	3	0	0	0
1366	78	4	0	3	0	0	0	0	0	0	1	1	0.22	0.0672958943	0.0696093534	18.5	1	1	3	0		2	154	188	178	178	178	160	1							1.1337579618	0	0	92.5	0	105	157	167.5	25.383007351	1.803494482	2	4.675	4.675	4.18
1367	57	2	0	4	1	0	0	0	0	1	1	1		0.2094561144	0.2590384504	21.5	1	1	4	3	2	3	140	150	148	150	158	134	1							1.0948905109	0	0	101	0	112.9	175.8	151	34.973413447	1.7552461706	3	0	0	0
1368	47	1	1	4	1	1	0	0	0	0	1	1	0.02	0.0239799068	0.042585526	3.3	0	0	1	0		3	110	134	126	132	130	114	1							1.1785714286	0	0	84.9	0	92.5	133.5	157.2	24.504690869	1.6076975799	1	0	0	0
1369	71	3	1	3	0	0	0	0	0	0	1	1	0.12	0.0472394573	0.0598137065	21.6	0	1	3	0		2	134	152	128	110	128	134	1							0.9552238806	0	0	98	0	97.2	169.5	172.3	25.898355828	1.9017379674	2	230.15	189.96	189.79
1370	57	2	1	2	0	0	0	0	0	0	1	1	0.25	0.1702802433	0.2078550106	30	1	1	6	1		2	160	176	204	202	184	172	1							1.1744186047	0	0	104	0	105.8	202.2	180.4	28.182604805	2.1192158976	2	33.655	59.585	31.97
1371	84	4	0	3	0	0	0	0	0	0	1	1	0.22	0.1463034944	0.0985478022	30	0	1	5	0		2	156	182	174	156	174	146	1							1.1153846154	0	0	86.3	0	96.5	124.5	156.8	22.969433309	1.5578283176	1	53.275	58.88	45.05
1372	51	1	1	4	1	0	0	0	0	0	1	1	0.05	0.0377190382	0.0451241165	11.2	0	0	2	0		1	134	148	152	154	146	136	1							1.1259259259	0	0	80	0	89.5	141	166	23.210044999	1.7117613417	1	0	0	0
1373	70	3	0	1	0	0	0	0	0	0	1	1	0.22	0.3316324438	0.2294451981	30	0	1	6	0		1	172	164	166	192	170	184	1							0.902173913	0	0	79	0	104	147	162.8	25.158316682	1.7179322597	2	1311.945	1163.575	1056.795
1374	68	3	1	3							1	1	0.3	0.3107570456	0.3672051069	30	1	1	3	1		4	162	172	188	194	178	164	1							1.1533742331	0	0	113	0	111	210.5	164.5	35.285261592	2.0162721392	3	0	0	0
1375	52	1	0	1	0	0	0	0	0	0	1	1	0.01	0.0088488704	0.0261017494	2.8	0	0	1	0		4	98	110	108	110	108	98	1							1.1224489796	0	0	79	0	102.5	149	178.8	21.140939597	1.8493424534	1	0	0	0
1376	51	1	1	3	0	0	0	0	0	0	1	1	0.04	0.0239799068	0.0294291796	9.4	0	0	2	0		2	130	156	150	150	160	146	1							1.0684931507	0	0	98	0	108.5	202	175	29.919085714	2.0721617112	2	0.78	2.335	1.07
1377	78	4	0	3	0	0	0	0	0	0	1	1	0.06	0.0823571204	0.0630453254	11.7	0	0	2	1		2	162	164	194	194	192	148	1							1.1975308642	1	0	96.4	0	109	162.2	163.3	27.589988934	1.7952846702	2	23.645	28.95	23.585
1378	68	3	0	4	1	1	0	0	0	0	1	1	0.04	0.1215848977	0.1034456165	10	1	0	2	1		2	140	160	158	156	152	144	1							1.0985915493	0	0	99.4	0	107.9	150.9	150.8	30.099522265	1.6433521104	3	0	0	0
1379	54	1	0	1	0	0	0	0	0	0	1	1	0.01	0.0640594523	0.1064533508	7.3	0	0	2	0		2	110	120	138	128	108	118	1							1.1228070175	0	0	122.5	0	127	199	159	35.705233179	1.9207560065	3	5.45	8.18	3.92
1380	65	3	1	2	0	0	0	0	0	0	1	1		0.2811320506	0.372062833	30	1	1	4	3	2	2	180	176	186	160	136	172	1							0.9090909091	0	0	83.8	0	92.8	148	167.6	23.899385399	1.7595702753	1	168.69	177.355	138.495
1381	74	3	0	2	0	0	0	0	0	0	1	1	0.08	0.0592834141	0.0569455207	21.5	1	1	4	1		2	158	172	176	198	192	154	1							1.1282051282	0	0	89.2	0	100.3	150.9	159	27.0749733	1.7076645758	2	0	0	0
1382	46	1	0	2	0	0	0	0	0	0	1	1	0.01	0.0142331182	0.0404439141	4.5	0	0	3	0		4	130	136	144	146	138	130	1							1.1076923077	0	0	87.2	0	93	117.6	159.6	20.941828255	1.5401700794	1	53.735	77.8	48.595
1383	81	4	1	1	0	0	0	0	0	0	1	1	0.12	0.0380908081	0.0548009452	21.6	1	1	2	1		4	144	160	172	164	158	146	1							1.1310344828	0	0	105	0	112.5	196.7	178.2	28.097132946	2.0759728174	2	1533.005	1202.86	1183.7
1384	57	2	0	3	0	0	0	0	0	0	1	1	0.02	0.0204790549	0.035503362	3.9	0	0	1	0		4	122	116	110	122	120	118	1							0.9666666667	0	0	79.5	0	106	159.3	166.9	25.940368924	1.8099612464	2	0	0	0
1385	51	1	1	1	0	0	0	0	0	0	1	1	0.06	0.0530996892	0.0873056813	11.2	1	1	1	0		1	102	134	130	134	130	106	1							1.2884615385	0	0	114	0	116.5	242	179.5	34.069009396	2.2791084235	3	106.51	95.8	71.625
1386	78	4	0	2	0	0	0	0	0	0	1	1		0.3144682281	0.1716636316	30	1	1	5	3	2	2	170	138	134	130	128	164	1							0.7784431138	0	0	85	0	89.2	108	143.3	23.856373226	1.3738215088	1	1554.735	1348.66	1187.465
1387	45	1	0	1	0	0	0	0	0	0	1	1	0.01	0.0276532158	0.0601423523	4.5	1	1	4	0		1	144	138	146	148	154	140	1							1.0281690141	0	0	92.7	0	105.2	175.8	166.4	28.799521542	1.8832843864	2	0	0	0
1388	54	1	1	3	0	0	0	0	0	0	1	1	0.12	0.1232577306	0.1632232254	21.6	0	1	1	0		2	128	136	142	132	124	130	1							1.023255814	0	0	84.2	0	90.2	165	180.1	23.074354706	1.941443899	1	0	0	0
1389	68	3	0	1	0	0	0	0	0	0	1	1	0.02	0.033374974	0.0511882503	7.3	0	1	1	0		1	96	142	140	138	136	108	1							1.2777777778	0	0	117.1	0	133	192	153.8	36.818119558	1.8466861532	3	146.615	147.2	112.52
1390	54	1	1	1	0	0	0	0	0	0	1	1	0.06	0.084399714	0.0930970851	7.9	0	0	1	1		3	132	150	152	138	134	138								1.0222222222	0	0	82.5	0	90	137	162	23.679012346	1.6613125809	1	4.28	6.425	3.83
1391	77	4	0	1	0	0	0	0	0	0	1	1	0.06	0.053848891	0.0515313706	8.6	0	0	2	0		1		140	138	138	140	126	0								0	0	121	0	120	182	157	33.492312061	1.8323326288	3	0	0	0
1392	76	4	1	3		0	0	0	0	0	1	1		0.2559855174	0.3677439835	30	1	1	4	3	2	3	150	150	184	174	178	132	1							1.1866666667	0	0	110	0	119.5	219	180.4	30.524186213	2.1923352294	3	206.97	189.26	160.445
1393	50	1	0	3	0	0	0	0	0	0	1	1	0.01	0.0155013857	0.0347648841	2.8	0	0	1	0		3	108	138	132	126	120	108	1							1.1666666667	0	0	84.8	0	104.4	164	161	28.69889279	1.7852708872	2	0	0	0
1394	51	1	1	1	0	0	0	0	0	0	1	1	0.1	0.1404184299	0.1319061682	15.6	0	0	3	0		4	130	164	164	162	154	130	1							1.2461538462	0	0	94.7	0	110.1	193.7	186.1	25.369383895	2.1283494557	2	0	0	0
1395	45	1	0	4	1	1	0	0	0	0	1	1	0	0.0106799351	0.0275804188	2.4	1	0	1	0		2	114	130	136	136	134	120	1							1.1623931624	0	0	108.6	0	121.6	222.7	158.9	40.007873514	2.013921995	4	3.895	11.68	4.345
1396	45	1	1	4	1	0	1	0	0	0	1	1	0.05	0.0380908081	0.0678146744	11.2	0	1	4	0		1	142	180	172	177	178	146	1							1.2361111111	0	0	93	0	101.1	170.7	179.2	24.111851283	1.9625287502	1	101.405	97.435	74.8
1397	68	3	1	1	0	0	0	0	0	0	1	1	0.16	0.2694660125	0.2807092746	18.4	1	0	3	0		2	132	164	172	166	162	136	1							1.2388059701	0	0	101.7	0	97	188	172	28.825310979	1.9848237012	2	2216.955	1874.46	1674.255
1398	59	2	0	4	1	1	0	0	0	0	1	1	0.03	0.0504979983	0.0907948556	11.7	0	1	5	0		4	160	158	168	166	160	170	1							0.9764705882	0	0	94.5	0	96.5	142	161.2	24.787419416	1.6807724696	1	0	0	0
1399	48	1	0	4	1	0	0	0	0	0	1	1	0.05	0.0544279891	0.0489781066	4.5	0	0	1	0		2	100	116	124	118	118	102	1							1.1683168317	0	0	97.2	0	106.4	159.7	160.1	28.261505828	1.7580654226	2	0	0	0
1400	69	3	0	4	1	0	1	0	0	0	1	1		0.1141742158	0.1372011146	24.8	1	1	3	3	2	1	122	116	132	122	132	138	1							0.9565217391	0	0	106.4	0	104.2	148	149	30.238637899	1.6157270691	3	669.655	600.02	515.74
1401	66	3	0	1	0	0	0	0	0	0	1	1	0.01	0.0117847829	0.0285855523	3.3	0	0	1	0		2	120	110	130	134	136	126	1							1.0569105691	0	0	75.5	0	97.5	138	162.8	23.618011579	1.6724177933	1	0	0	0
1402	67	3	0	3	0	0	0	0	0	0	1	1		0.3319018208	0.3941457918	30	1	1	6	2		1	178	170	170	176	154	170	1							0.9770114943	0	0	129.8	0	117.5	186.5	154.1	35.624321751	1.8265945007	3	135.32	125.59	107.03
1403	67	3	0	4	1	0	1	0	0	0	1	1	0.11	0.1782482926	0.1695829532	21.5	1	1	2	0		4	148	156	160	140	146	136	1							0.9864864865	0	0	81.3	0	100.4	144	156.7	26.600974388	1.6564403798	2	45.795	51.17	33.795
1404	66	3	0	3	0	0	0	0	0	0	1	1	0.05	0.0791834231	0.1145363193	11.7	0	1	4	0		1	160	184	192	182	180	162	1							1.1304347826	0	0	113.4	0	135.3	258.5	176	37.853693182	2.3106764823	3	0	0	0
1405	45	1	1	1	0	0	0	0	0	0	1	1	0.05	0.0546717938	0.0613310156	5.6	0	0	1	0		2	110	130	130	132	130	112	1							1.1711711712	0	0	84.5	0	98.8	154.8	164.3	26.011708315	1.7678141969	2	0	0	0
1406	64	2	1	1	0	0	0	0	0	0	1	1	0.12	0.135303432	0.1464351177	13.2	1	0	1	0		3	142	148	166	158	144	142	1							1.1126760563	0	0	126.9	0	123.3	276.2	188.1	35.409445754	2.4940127289	3	235.76	204.68	185.605
1407	61	2	1	2	0	0	0	0	0	0	1	1	0.1	0.117615007	0.1280230885	13.2	0	0	1	0		2	118	126	128	124	134	114	1							1.1034482759	0	0	77	0	86.1	126.3	159.1	22.632682819	1.5839958214	1	0	0	0
1408	58	2	0	3	0	0	0	0	0	0	1	1		0.0593985028	0.1069492599	10	1	1	1	3	2	1	110	116	108	112	104	112	1							1.009009009	0	0	127.3	0	138.1	230.4	152.4	44.997209994	1.9822840211	4	0	0	0
1409	64	2	0	3	0	0	0	0	0	0	1	1	0.02	0.0314004136	0.0580246662	6.3	1	1	2	1		2	134	130	152	168	130	146	1							1.0410958904	0	0	120	0	137	241	166.2	39.575649363	2.1515996232	3	0	0	0
1410	74	3	0	3	0	0	0	0	0	0	1	1	0.06	0.0863093954	0.0692985474	18.5	0	1	5	0		1	156	166	132	172	130	150	1							1.0849673203	0	0	104.5	0	99	173	162.5	29.717510059	1.8385904969	2	0	0	0
1411	79	4	0	1	0	0	0	0	0	0	1	1	0.06	0.0220345322	0.0316659347	8.6	0	0	3	0		1	150	174	180	180	178	162	1							1.1111111111	0	0	111	0	117.8	180	153.4	34.697232143	1.7933329485	3	0	0	0
1412	52	1	0	1	0	0	0	0	0	0	1	1	0.03	0.0713740579	0.0642012976	6.3	0	0	1	0		3	118	102	146	148	126	110	1							1.2807017544	0	0	88	0	99.2	158.8	176.5	23.122464669	1.8823401406	1	0	0	0
1413	70	3	0	1	0	0	0	0	0	0	1	1	0.02	0.0134899832	0.0257153937	5.3	0	1	1	0		2	122	128	126	126	124	126	1							1.0161290323	0	0	87.3	0	101.5	138.5	159.3	24.756615277	1.6488050863	1	169.205	136.685	133.89
1414	63	2	0	1	0	0	0	0	0	0	1	1	0.01	0.0161448863	0.0359104238	5.3	0	1	1	0		1	118	100	124	128	116	110	1							1.0877192982	0	0	84.6	0	99.2	148	169.6	23.339044144	1.7747684356	1	142.995	139.49	119.465
1415	60	2	1	4	1	0	0	1	0	0	1	1	0.1	0.135303432	0.1514764512	18.4	0	1	4	1		1	128	140	150	150	160	150	1							1	0	0	98	0	100.5	177	173.5	26.671494656	1.9468275703	2	45.565	46.73	37.215
1416	65	3	1	4	1	1	0	0	0	0	1	1	0.2	0.1365658826	0.159158523	29.4	1	1	3	0		1	144	186	182	188	174	142	1							1.3006993007	0	0	108.2	0	112.1	217.5	171.1	33.700185242	2.1036484774	3	35.985	35.75	28.745
1417	59	2	1	4	1	0	0	0	0	0	1	1		0.2093812701	0.2135470277	25.3	1	1	4	2		2	140		246	152		138	0	1		1				1.0935251799	0	0	87.3	0	99.3	162.5	175.2	24.013651717	1.8906956781	1	7.01	10.51	5.165
1418	76	4	1	1	0	0	0	0	0	0	1	1	0.2	0.2649099802	0.2873569324	30	0	1	4	0		1	180	190	190	198	182	164	1							1.0555555556	0	0	104.5	0	102.5	192	183	26.005912389	2.0947239084	2	330.615	273.37	257.27
1419	79	4	1	1	0	0	0	0	0	0	1	1	0.3	0.2740849845	0.3427435659	30	0	1	5	0		1	210	228	220	216	190	206	1							1.0384615385	0	0	97.5	0	109	172.5	177.7	24.779200495	1.9593204879	1	16.355	16.36	12.995
1420	49	1	1	1	0	0	0	0	0	0	1	1	0.01	0.0181772272	0.0244810104	2.8	0	0	1	0		1				156	168	126	0								0	0	89	0	102.5	173	175.5	25.477975016	1.944093883	2	0	0	0
1421	64	2	1	4	1	0	0	0	0	0	1	1	0.1	0.07595131	0.1232285779	13.2	1	0	3	0		4	132	142	172	164	156	132	1							1.2424242424	0	0	105.7	0	100.2	175	170.9	27.178592938	1.9163546883	2	53.505	63.085	44.46
1422	46	1	1	1	0	0	0	0	0	0	1	1	0.08	0.0676605381	0.0881222323	6.7	1	0	1	0		1	118	130	124	134	138	120	1							1.0924369748	0	0	106.9	0	106.5	218.3	179.2	30.835484096	2.1787862152	3	0	0	0
1423	83	4	1	3	0	0	0	0	0	0	1	1	0.1	0.0552058021	0.1032556137	18.4	0	0	2	0		2	130	164	138	134	172	138	1							1.223880597	0	0	93.1	0	98.4	137	169.1	21.732335343	1.7137879461	1	75.545	65.425	55.06
1424	67	3	1	3	0	0	0	0	0	0	1	1	0.12	0.0973723642	0.1107348775	21.6	0	1	3	1		1	136	158	150	152	152	130	1							1.1428571429	0	0	96	0	105	177.7	174.2	26.562207948	1.9557970801	2	26.485	35.05	17.835
1425	71	3	1	4	1	1	0	0	0	0	1	1	0.12	0.1011382524	0.1700538161	25.3	0	0	2	0		4	124	138	142	154	154	128	1							1.126984127	0	0	106	0	103.5	199.2	174	29.844470868	2.0513648014	2	21.73	29.445	16.875
1426	65	3	1	1	0	0	0	0	0	0	1	1	0.25	0.1949705636	0.1881695024	30	1	1	3	1		1	130	182	144	168	138	134	1							1.2727272727	0	0	135	1	121.5	254	179.4	35.79825729	2.3255320272	3	520.845	471.39	405.295
1427	72	3	1	4	1	1	0	0	0	0	1	1	0.2	0.1101189457	0.1256486565	29.4	1	0	3	0		3	140	158	166	150	146	142	1							1.0638297872	0	0	101.1	0	102.5	167.5	160.7	29.420910152	1.798931112	2	0	0	0
1428	58	2	0	1	0	0	0	0	0	0	1	1	0.01	0.0263484501	0.056654301	5.3	0	0	2	0		4	132	128	134	124	144	134	1							1.007518797	0	0	92	0	107	166.2	163.2	28.305038927	1.8131637284	2	0	0	0
1429	74	3	0	2	0	0	0	0	0	0	1	1	0.06	0.0653103386	0.0705763635	10	0	1	4	0		1	122	146	144	144	138	124	1							1.1707317073	0	0	79.3	0	92	118.5	168	19.044642857	1.6037115444	1	67.525	61.685	60.42
1430	78	4	1	3	0	0	0	0	0	0	1	1	0.25	0.1279517698	0.2096930043	30	0	1	3	0		3	144		90	126	98	126	1							0.625	0	0	95.6	0	103.5	176	170.5	27.462302526	1.9177402751	2	57.245	46.73	46.44
1431	64	2	0	1	0	0	0	0	0	0	0	0		0.0438336877	0.0793268707	6.3	0	0	1	3	2	3	120	138	132	122	132	122	1							1.0909090909	0	0	95.5	0	95	136	155	25.677252862	1.6039515464	2	173.835	146.5	132.49
1432	59	2	1	1	0	0	0	0	0	0	1	1	0.1	0.0752247511	0.0929376942	9.4	0	0	1	1		3	126	128	148	150		126					1			1.1746031746	0	0	101	0	109.5	200	180.6	27.814262536	2.1110807292	2	75.935	74.185	55.77
1433	51	1	1	4	1	0	1	0	0	0	1	1	0.08	0.0919712443	0.1033005793	9.4	0	0	1	0		2	118	138	138	142	130	124	1							1.1404958678	0	0	89.3	0	96.4	144.7	160.6	25.447814779	1.6897068717	2	0	0	0
1434	66	3	0	2	0	0	0	0	0	0	1	1		0.0473966034	0.0777083838	10	1	1	1	3	2	1	120	142	132	134	140	124	1							1.1475409836	0	0	93.2	0	103.5	145.8	156.8	26.899143586	1.6659791712	2	31.545	25.235	21.51
1435	51	1	1	3	0	0	0	0	0	0	1	1	0.03	0.0185410064	0.0335715684	3.9	0	0	1	0		2	130	142	136	120	136	128	1							1.0542635659	0	0	110	0	115	224	175.1	33.139715219	2.1661303684	3	0	0	0
1436	72	3	1	1	0	0	0	0	0	0	1	1	0.25	0.2409624153	0.3462457171	30	1	1	4	0		3	162	204	200	204	206	170	1							1.2289156627	0	0	113.3	0	112.8	238.3	183.5	32.101472281	2.3007031923	3	192.525	171.735	149.555
1437	69	3	0	4	1	1	0	0	0	0	1	1	0.03	0.0291649543	0.0515328761	8.6	0	0	3	0		1	152	174	184	180	170	152	1							1.1842105263	0	0	79.5	0	92.9	105.1	150	21.18816	1.4037638187	1	600.675	487.74	448.815
1438	66	3	0	1	0	0	0	0	0	0	1	1	0.04	0.0378451458	0.0590525537	10	0	0	2	0		3	130	128	134	132	126	124	1							1.0393700787	0	0	78.9	0	99.8	134.8	160.6	23.706741066	1.6395718329	1	0	0	0
1439	50	1	0	3	0	0	0	0	0	0	0	0	0.01	0.0181664755	0.0506530537	5.3	1	0	3	0		3	146	158	162	158	158	142	1							1.0972222222	0	0	119.5	0	125.5	213	162.5	36.588610651	2.0085227197	3	7.01	10.51	7.245
1440	59	2	0	1	0	0	0	0	0	0	0	0	0.03	0.0953945287	0.1920893391	10	1	0	2	1		3	132	134	130	140	130	128	1							1.0307692308	0	0	103	0	106.3	168.5	166.2	27.670111692	1.8480306771	2	8.96	15.77	7.385
1441	71	3	0	4	1	0	0	0	0	1	1	1	0.14	0.1338528013	0.1206450451	28.5	0	1	5	0		4	136	174	168	170	178	138	1							1.2700729927	0	0	97	0	105.6	137.7	149	28.134192154	1.5669447966	2	0	0	0
1442	51	1	1	3	0	0	0	0	0	0	1	1	0.2	0.1749837061	0.1721803199	29.4	1	1	4	0		2	152	174	158	164	172	142	1							1.1315789474	0	0	103.1	0	108.1	208.8	186.1	27.347069475	2.1973452941	2	0	0	0
1443	50	1	1	4	1	0	1	0	0	0	1	1	0.05	0.0400041837	0.0652733749	9.4	0	0	1	0		3	114	144	140	136	144	112	1							1.2743362832	0	0	104	0	107.2	207	179	29.304703349	2.1283966743	2	0	0	0
1444	77	4	0	1	0	0	0	0	0	0	1	1	0.27	0.1974994048	0.1202803886	30	1	1	4	0		2	132	140	150	172	152	142	1							1.0563380282	0	0	116	0	127	188	158	34.159910271	1.8663375816	3	0	0	0
1445	64	2	1	3	0	0	0	0	0	0	1	1	0.1	0.1734031659	0.1809171021	25.3	0	0	2	0		3	128	138	140	138	134	128	1							1.078125	0	0	98.7	0	101.7	192.4	177.7	27.637786523	2.0523776012	2	0	0	0
1446	70	3	1	3	0	0	0	0	0	0	1	1	0.12	0.0676605381	0.1239639352	25.3	0	1	2	0		1	130	164	146	176	146	134	1							1.2424242424	0	0	92	0	102	182	189.7	22.940864095	2.1017249611	1	0	0	0
1447	63	2	1	2	0	0	0	0	0	0	1	1	0.1	0.0910991323	0.1115832541	15.6	0	1	1	1		4	138	160	156	118	132	136	1							0.9635036496	0	0	75.3	0	86.6	121.3	170.5	18.927143729	1.6371472602	1	5.605	8.41	3.02
1448	45	1	1	2	0	0	0	0	0	0	1	1	0.01	0.0215090887	0.027050747	3.9	0	0	1	0		1	98	110	118	122	114	100	1							1.1919191919	0	0	79	0	92.5	150	167.8	24.164643476	1.7711676892	1	0	0	0
1449	63	2	0	1	0	0	0	0	0	0	1	1	0.04	0.1268106787	0.1040385285	10	1	0	1	1		4	120	102	104				0			0	0	0			0	0	106.7	0	111.8	172	156.5	31.854647899	1.7847164029	3	262.275	213.205	170.775
1450	49	1	0	1	0	0	0	0	0	0	1	1	0.01	0.0208471114	0.0510956014	3.9	1	0	3	0		3	146	144	168	170	164	150	1							1.1351351351	0	0	107.5	0	110	188	164.6	31.475398219	1.9225402491	3	0	0	0
1451	64	2	0	4	1	1	0	0	0	0	1	1	0.02	0.0268205411	0.069979503	6.3	1	0	3	1		2	136	162	176	172	172	136	1							1.2647058824	0	0	120.5	0	129	198.5	154.2	37.867340914	1.8765326084	3	0	0	0
1452	67	3	0	3	0	0	0	0	0	0	1	1	0.04	0.0877223228	0.1590889291	10	0	0	2	0		3	128	150	146	130	140	116	1							1.09375	0	0	107	0	113.5	186	172.6	28.320727635	1.9808167619	2	61.135	53.74	50.13
1453	49	1	1	1	0	0	0	0	0	0	1	1	0.02	0.036624944	0.0617727792	4.7	0	0	3	0		4	138	158	178	172	164	134	1							1.2647058824	0	0	95.1	0	101	162.2	168.6	25.882650929	1.8373423143	2	36.685	53.975	40.05
1454	69	3	1	1	0	0	0	0	0	0	1	1	0.12	0.2038724983	0.2240011532	21.6	1	1	4	0		4	144	180	186	186	188	154	1							1.2077922078	0	0	108.6	0	105	221.5	177.4	31.925635097	2.1763158955	3	505.075	434.005	365.355
1455	74	3	0	1	0	0	0	0	0	0	1	1	0.11	0.0659445865	0.0738689809	21.5	1	1	3	0		2	148	126	134	122	90	150	1							0.8187919463	0	0	100.9	0	100.1	154.2	153	29.879584775	1.6760380485	2	961.175	807.07	688.69
1456	59	2	0	1	0	0	0	0	0	0	1	1	0.01	0.0124469381	0.0443473417	4.5	1	0	3	1		4	142	152	152	150	142	148	1							1.0344827586	0	0	103.4	0	126.7	213	165.9	35.104264426	2.0389035813	3	0	0	0
1457	65	3	1	4	1	1	0	0	0	0	1	1	0.25	0.1734031659	0.2443740331	29.4	1	0	3	1		3	152	172	182	174	182	156	1							1.1818181818	0	0	103	0	102.1	177.4	166.4	29.061633229	1.89055002	2	1031.82	848.17	816.585
1458	52	1	0	1	0	0	0	0	0	0	1	1	0	0.0057080064	0.0212586258	2	0	0	1	0		2	124	110	120	134	134	122	1							0.9756097561	0	0	93.5	0	101	133.2	159.2	23.839170728	1.620950467	1	0	0	0
1459	79	4	0	1	0	0	0	0	0	0	1	1	0.06	0.0469820841	0.0371104543	6.3	0	0	1	0		4	122	172	156	166	152	128	1							1.328	0	0	109	0	125	197	166.4	32.272501387	1.9766557125	3	101.255	93.46	67.855
1460	67	3	1	1	0	0	0	0	0	0	1	1	0.16	0.1672077086	0.2248763788	25.3	0	0	2	0		2	122	166	174	166	166	126	1							1.3387096774	0	0	97.6	0	106.5	180.3	181.3	24.881305543	2.0257382065	1	213.56	190.665	168.98
1461	52	1	1	3	0	0	0	0	0	0	1	1	0.05	0.0403980004	0.0576736378	5.6	0	0	1	0		1	98	112	134	112	114	108	1							1.0555555556	0	0	86.4	0	97.2	158.8	175.3	23.440113582	1.8730530511	1	0	0	0
1462	74	3	1	4	1	1	0	0	0	0	1	1	0.16	0.2131247285	0.3043939041	30	0	1	4	0		3	136	154	142	152	146	142	1							1.0935251799	0	0	105.4	0	105	191.5	171.5	29.533408699	1.9962271056	2	504.88	532.725	396.4
1463	59	2	1	2	0	0	0	0	0	0	1	1	0.12	0.1291508602	0.1518685588	18.4	0	1	4	0		1	140	162	160	170	178	138	1							1.1654676259	0	0	99.6	0	100.8	182.3	178.3	26.010998748	2.0107856876	2	0	0	0
1464	45	1	1	3	0	0	0	0	0	0	1	1	0.1	0.1187239488	0.1110871078	13.2	1	1	5	1		2	174	170	166	174	176	150	1							0.9770114943	0	0	125.5	0	122.5	276	171.7	42.466017817	2.3336813271	4	0	0	0
1465	53	1	1	1	0	0	0	0	0	0	1	1	0.04	0.0388451526	0.0520247948	9.4	0	1	4	0		2	136	146	158	146	134	138	1							1.0656934307	0	0	122.4	0	123	255	178.6	36.26188007	2.3218831433	3	0.78	2.335	0.76
1466	57	2	0	2	0	0	0	0	0	0	1	1	0.04	0.0937752212	0.1288428653	13.7	1	1	4	0		4	148	144	162	154	162	144	1							1.1095890411	0	0	83.9	0	98.5	132.4	156.1	24.646498307	1.5939189199	1	2.335	3.505	1.615
1467	52	1	1	4	1	0	0	1	0	0	1	1	0.12	0.0893784033	0.1179142624	13.2	0	0	1	0		2	116	134	134	144	126	124	1							1.1166666667	0	0	98.4	0	108.7	194.5	178.2	27.782879298	2.0660729038	2	0	0	0
1468	68	3	1	4	1	0	0	0	0	1	1	1	0.2	0.1626920937	0.2379309065	29.4	1	1	4	1		4	160	182	206	202	186	166	1							1.2392638037	0	0	107.7	0	100.9	170	156.6	31.444048091	1.776689531	3	0	0	0
1469	76	4	1	4	1	0	1	0	0	0	1	1	0.2	0.1328106871	0.2019414033	29.4	1	0	1	0		2	138	152	152	154	140	140	1							1.0935251799	0	0	108.7	0	100.4	169	172	25.912114657	1.8969535684	2	60.75	45.56	38.215
1470	53	1	0	4	1	0	1	0	0	0	1	1	0.01	0.0392432867	0.0832383533	7.3	0	1	2	0		3	152	164	168	166	144	164	1							1.012195122	0	0	84.7	0	92.6	121	148.3	24.956065347	1.4781137066	1	0	0	0
1471	77	4	1	1	0	0	0	0	0	0	1	1	0.2	0.2227354178	0.2360322566	25.3	0	0	1	0		3	134	168	176	168	164	136	1							1.2444444444	0	0	100.5	0	110.5	203	178.5	28.899653979	2.1065426346	2	86.22	118.47	82.695
1472	63	2	1	1	0	0	0	0	0	0	1	1	0.08	0.0525854816	0.0898936848	7.9	0	0	1	1		1	128	164	170	162	162	141	1							1.1489361702	0	0	100.7	0	106.1	191.5	172.3	29.259794343	2.0029738727	2	0	0	0
1473	81	4	0	4	1	0	0	1	0	0	1	1	0.08	0.0959401547	0.0624464841	10	1	0	2	1		2	142	162	164	176	170	148	1							1.1310344828	0	0	111	0	107	156.5	151.5	30.928732477	1.6746130893	3	0	0	0
1474	61	2	0	3	0	0	0	0	0	0	1	1	0.02	0.0212637417	0.0560244613	7.3	0	0	3	0		1	140	150	164	166	152	130	1							1.1714285714	0	0	95.5	0	105	145	157.2	26.615581843	1.6651609632	2	0	0	0
1475	66	3	1	1	0	0	0	0	0	0	1	1	0.1	0.0536187814	0.089441277	13.2	0	0	3	0		4	142	136	160	174	154	144	1							1.1188811189	0	0	89.5	0	99.7	164	176	24.015495868	1.9043731381	1	123.835	94.045	93.265
1476	58	2	0	1	0	0	0	0	0	0	1	1	0.01	0.0253285107	0.0604081677	3.9	0	0	1	0		1	126	148	150	146	136	124	1							1.168	0	0	100.5	0	123.5	208	168	33.428571429	2.0369148481	3	0	0	0
1477	64	2	1	1	0	0	0	0	0	0	1	1	0.08	0.0552058021	0.0941224422	11.2	0	0	1	0		4	120	146	152	150	144	120	1							1.25	0	0	106.8	0	109.8	206.3	181	28.563743475	2.1425248414	2	12.15	13.32	9.425
1478	70	3	1	3	0	0	0	0	0	0	1	1	0.2	0.1255844304	0.1433738801	30	0	1	4	0		1	162	160	168	158	142	150	1							0.975308642	0	0	94.5	0	100.2	187	178.3	26.681605957	2.0326571591	2	1329.08	1118.025	1015.265
1479	73	3	0	1	0	0	0	0	0	0	1	1		0.2495417862	0.1574400411	30	1	1	4	3	2	1	164	154	172	190	172	168	1							1.0361445783	0	0	99	0	125	190	160	33.665625	1.8919253448	3	21.005	25.78	18.325
1480	68	3	0	1	0	0	0	0	0	0	1	1	0.02	0.033374974	0.0511882503	7.3	1	1	1	0		4	120	128	132	142	140	122	1							1.0909090909	0	0	106	0	109.3	177.6	169.2	28.139429606	1.9144774091	2	0	0	0
1481	74	3	1	3	0	0	0	0	0	0	1	1		0.2131247285	0.3043939041	30	1	1	4	2		2	164		128	124	134	174	0						1	0.7356321839	0	0	141	0	136.5	286	183.6	38.485198001	2.4871958373	3	277.07	270.445	218.67
1482	54	1	0	2	0	0	0	0	0	0	1	1	0	0.0064849194	0.0236346076	2	0	0	1	0		3	118	122	112	112	128	116	1							1.0427350427	0	0	84.4	0	86.8	118.1	155	22.297673257	1.5105789032	1	0.935	2.805	0.66
1483	57	2	1	3	0	0	0	0	0	0	1	1	0.12	0.0937392777	0.1059233131	18.4	0	0	3	0		1	124	168	182	146	170	142	1							1.1971830986	0	0	95.2	0	94.8	157.3	168	25.280357143	1.8088629513	2	4.44	8.41	6.355
1484	53	1	0	4	1	1	0	0	0	0	1	1	0.01	0.0189195436	0.0416748912	2.8	0	0	1	0		4	116	128	134	138	130	110	1							1.185840708	0	0	100.4	0	114.8	196.5	170.2	30.769220147	2.0071114618	3	0	0	0
1485	65	3	0	1	0	0	0	0	0	0	1	1	0.03	0.0253035179	0.0560201075	8.6	0	0	3	0		1	150	138	140	134	130	140	1							0.8933333333	0	0	78.6	0	100.2	137.2	163.5	23.280464607	1.6734879845	1	0	0	0
1486	63	2	1	2	0	0	0	0	0	0	0	0	0.08	0.0362672098	0.0499714983	7.9	0	0	1	0		1	96	118	116	124	116	98	1							1.2164948454	0	0	77.7	0	88	126.8	171.2	19.623875448	1.6732569454	1	0	0	0
1487	53	1	1	4	1	0	1	0	0	0	1	1	0.05	0.0295000851	0.059476559	7.9	0	0	2	0		4	134	166	170	162	172	144	1							1.1805555556	0	0	109.5	0	105	193	168	31.017857143	1.9731396008	3	0	0	0
1488	48	1	0	1	0	0	0	0	0	0	1	1		0.0271398926	0.0543009566	7.3	0	0	1	3	2	4	138	152	156	170	162	124	1							1.1304347826	0	0	123.5	0	126	220	171.7	33.849724347	2.1192628771	3	0	0	0
1489	78	4	1	1	0	0	0	0	0	0	1	1	0.2	0.2227354178	0.3167663041	30	0	1	4	0		1	154		178	154	178	180	1							0.9888888889	0	0	97.3	0	103.3	170	174.6	25.294930386	1.9225143604	2	2315.47	1968.505	1764.275
1490	60	2	0	3	0	0	0	0	0	0	1	1				3.3	0	0	1	0		4	110	84	132	142	96	126	1							1.0476190476	0	0	104	0	120	189	157.2	34.692034264	1.8636788939	3	0	0	0
1491	49	1	0	1	0	0	0	0	0	0	1	1	0	0.0144466629	0.0386434454	2.4	1	0	1	0		3	100	132	130	148	150	100	1							1.32	0	0	103	0	116.5	209.9	172	32.183153056	2.0799846875	3	0	0	0
1492	60	2	1	1	0	0	0	0	0	0	1	1	0.16	0.0893784033	0.1354137423	18.4	0	0	3	0		1	140	172	170	156	168	130	1							1.2	0	0	95	0	103	184	181.4	25.363915838	2.0441197395	2	294.21	251.755	214.685
1493	50	1	0	2	0	0	0	0	0	0	1	1		0.0751815779	0.1229029527	13.7	1	1	2	3	2	1	136	144	150	148	150	132	1							1.1194029851	0	0	99.1	0	104.8	167.9	155.9	31.335130783	1.761597587	3	0	0	0
1494	77	4	0	2	0	0	0	0	0	0	1	1	0.08	0.0317421537	0.0338469971	10	1	1	2	1		3	136	154	162	170	154	140	1							1.1739130435	0	0	89.3	0	88.5	116.5	150.8	23.237868415	1.4722318815	1	1133.685	945.595	792.325
1495	45	1	0	1	0	0	0	0	0	0	1	1	0	0.0053178326	0.0152355398	2	0	0	1	0		1	114	132	118	122	116	114	1							1.0701754386	0	0	66.5	0	94.8	116.4	158.5	21.016843635	1.5258012356	1	0	0	0
1496	48	1	1	4	1	1	0	0	0	0	1	1	0.04	0.0403980004	0.0531672661	5.6	1	0	2	1		4	124	142	148	154	146	130	1							1.1653543307	0	0	104.8	0	98.9	190.8	175	28.260205714	2.0225306887	2	0	0	0
1497	54	1	1	3	0	0	0	0	0	0	1	1	0.06	0.0585177073	0.0690022254	13.2	0	1	4	0		2	150	160	154	158	150	146	1							1.0675675676	0	0	97	0	105.5	190.6	182.6	25.929515133	2.0849085909	2	0	0	0
1498	61	2	1	4	1	0	0	1	0	0	1	1	0.08	0.0472394573	0.0576288726	9.4	0	0	1	0		1	108	134	148	144	134	112	1							1.3090909091	0	0	110.2	0	105.6	204	180	28.56	2.1237926561	2	40.89	49.765	37.91
1499	66	3	1	3	0	0	0	0	0	0	0	0				29.4	1	1		2		1	150	134	138	132	138	130	1							0.92	0	0	102.5	0	111.7	214.4	175.2	31.683242635	2.1270587388	3	77.3	84.705	61.615
1500	72	3	1	1	0	0	0	0	0	0	1	1	0.2	0.1718353694	0.1973166101	30	1	1	4	0		1	152	158	154	154	166	152	1							1.0394736842	0	0	130.5	0	130.5	282	170	44.261314879	2.3381806731	4	199.19	185.75	133.91
1501	67	3	1	1	0	0	0	0	0	0	1	1	0.2	0.2581932841	0.2694561937	29.4	1	0	3	0		1	126	120	152	148	120	130	1							1.15625	0	0	101.5	0	101.5	191	177	27.654122379	2.0401707959	2	1511.135	1305.525	1183.04
1502	71	3	1	2	0	0	0	0	0	0	1	1	0.12	0.1328106871	0.2086481554	25.3	0	1	4	0		2	156	186	182	178	166	158	1							1.1337579618	0	0	71.5	0	83.3	104.8	164	17.674479477	1.4957605073	1	120.335	113.555	97.265
1503	71	3	1	1	0	0	0	0	0	0	1	1	0.2	0.1864104242	0.2695158341	30	1	1	4	0		1	156	180	180	170	170	144	1							1.0897435897	0	0	97.8	0	102.4	157.9	170.5	24.638054368	1.8312992204	1	13.63	16.355	10.11
1504	75	4	1	4	1	0	0	0	0	1	1	1	0.25	0.2227354178	0.3167663041	30	1	1	4	0		1	132	162	158	162	152	124	1							1.265625	0	0	85	0	95	154.5	169.1	24.508363581	1.8036216861	1	75.47	84.12	63.98
1505	47	1	1	1	0	0	0	0	0	0	1	1	0.08	0.0827996891	0.0885649167	13.2	0	1	3	0		4	138	158	160	156	150	134	1							1.1470588235	0	0	97.5	0	104.5	184	171	28.542936288	1.9584680104	2	0	0	0
1506	53	1	1	4	1	1	0	0	0	0	1	1		0.1011382524	0.1377710352	11.2	1	0	2	2		2	118	136	144	148	146	118	1							1.2203389831	0	0	103.8	0	106.4	203.5	175.5	29.969756739	2.0829915862	2	567.77	518.7	404.305
1507	67	3	0	1	0	0	0	0	0	0	1	1	0.02	0.0322457692	0.0524056168	5.3	0	0	1	0		3	124	118	140	138	134	116	1							1.15	0	0	92	0	102	136	167.6	21.961597393	1.6974595102	1	0	0	0
1508	66	3	0	3	0	0	0	0	0	0	1	1		0.119103523	0.1642328943	24.8	1	1	4	3	2	2	142	168	156	160	156	156	1							1.0256410256	0	0	115.7	0	108.5	161.5	155.3	30.374047033	1.7279029918	3	166.48	156.54	111.84
1509	80	4	1	3	0	0	0	0	0	0	1	1		0.3372132686	0.3501990349	30	0	1	3	3	2	3	136	178	176	186	158	158	1							1.1265822785	0	0	94	0	99.8	171.3	179.2	24.196602958	1.9654575144	1	0	0	0
1510	65	3	1	1	0	0	0	0	0	0	1	1	0.2	0.1328106871	0.145338774	30	1	1	2	0		2	132	130	126	150	132	132	1							0.9848484848	0	0	103	0	103	206	179.3	29.06562641	2.1266009618	2	0	0	0
1511	64	2	0	4	1	1	0	0	0	0	1	1	0.01	0.018603615	0.0445084521	3.3	0	0	1	0		1	110	120	124	126	122	110	1							1.1272727273	0	0	96.6	0	96.9	131.4	151.8	25.865737631	1.5569396972	2	0	0	0
1512	77	4	1	4	1	1	0	0	0	0	1	1	0.16	0.0937392777	0.162130558	18.4	0	0	1	0		4	126	114	136	128	154	128	1							1.0708661417	0	0	87.3	0	91.4	136.7	170	21.455750865	1.718793941	1	99.885	97.55	69.27
1513	69	3	0	2	0	0	0	0	0	0	1	1	0.02	0.0344751985	0.0497378964	5.3	1	0	1	1		1	130	132	150	138	140	132	1							1.0687022901	0	0	99.7	0	98.2	135.9	154.8	25.724716063	1.6019499375	2	119.86	97.435	83.555
1514	58	2	1	1	0	0	0	0	0	0	1	1	0.1	0.0568383707	0.0984185894	13.2	0	0	3	0		3	138	154	148	158	162	130	1							1.1492537313	0	0	117.7	0	111.8	237	179.7	33.290877116	2.2607999262	3	27.805	35.05	26.315
1515	52	1	0	1	0	0	0	0	0	0	1	1	0	0.0079307855	0.0251016433	2	0	0	1	0		1	114	110	130	124	108	110	1							1.1071428571	0	0	67.8	0	80.2	97.5	161.9	16.872675887	1.4370691104	1	0	0	0
1516	51	1	1	3	0	0	0	0	0	0	1	1	0.06	0.0590880938	0.0599536159	11.2	0	0	1	0		2	94	108	102	110	118	100	1							1.1134020619	0	0	84.6	0	103.8	202	189.5	25.515611838	2.1952689752	2	0	0	0
1517	51	1	1	1	0	0	0	0	0	0	1	1	0.1	0.1255844304	0.1330502702	21.6	0	1	4	0		3	160	160	180	206	180	152	1							1.1538461538	0	0	83.5	0	92.5	162	172	24.838831801	1.8631539113	1	0	0	0
1518	63	2	1	1	0	0	0	0	0	0	1	1	0.16	0.1612114427	0.2406439135	25.3	1	1	4	0		2	142	170	172	170	182	152	1							1.1315789474	0	0	112.5	0	109	203.5	167.9	32.744326883	2.0171972054	3	701.14	593.475	531.735
1519	82	4	0	2	0	0	0	0	0	0	1	1	0.17	0.096856097	0.0744088716	21.5	1	1	4	0		2	136	132	148	146	138	130	1							1.0977443609	0	0	96.9	0	96.5	108	143.3	23.856373226	1.3738215088	1	227.345	201.875	162.285
1520	63	2	1	4	1	1	0	0	0	0	1	1	0.1	0.0520761154	0.0632798931	9.4	0	0	1	0		1	122	144	142	150	152	122	1							1.1803278689	0	0	91.5	0	95.5	158	171	24.509695291	1.8356850431	1	32.515	31.54	27.155
1521	48	1	0	3	0	0	0	0	0	0	0	0	0	0.0134364945	0.0299946553	2	0	0	1	0		4	104	118	116	120	120	100	1							1.1568627451	0	0	94.5	0	113.8	198.2	163.7	33.548981274	1.9583985154	3	0	0	0
1522	57	2	1	2	0	0	0	0	0	0	1	1	0.16	0.1656901526	0.1736389902	21.6	1	1	4	1		2	136	186	184	174	180	136	1							1.3235294118	0	0	108.2	0	113.5	186	162.4	31.989977917	1.8952416709	3	106.31	119.87	86.38
1523	45	1	0	3	0	0	0	0	0	0	1	1	0	0.0122749615	0.0321506445	2.8	0	0	2	0		1	124	144	136	138	134	128	1							1.0952380952	0	0	76.1	0	93.6	140.8	157	25.910535924	1.6429717788	2	0	0	0
1524	79	4	1	4	1	1	0	0	0	0	1	1	0.3	0.2227354178	0.3167663041	30	1	1	4	0		2	190	200	196	192	194	192	1							1.0157068063	0	0	93.7	0	95.3	157.8	167.5	25.512347516	1.8073944324	2	1097.945	1017.095	920.485
1525	79	4	0	2	0	0	0	0	0	0	0	0	0.06	0.0469820841	0.044269813	10	1	1	1	0		3	136	140	148	158	132	130	1							1.1127819549	0	0	96.3	0	97.2	140.8	150	28.38528	1.5895310595	2	21.73	24.535	16.815
1526	67	3	1	3	0	0	0	0	0	0	1	1	0.2	0.1090853179	0.1271882436	29.4	1	1	3	1		1	130	150	154	166	174	140	1							1.1	0	0	105	0	107.5	204	178	29.205403358	2.1066580645	2	2.725	4.09	1.79
1527	58	2	0	2	0	0	0	0	0	0	1	1		0.0571373234	0.0941808848	8.6	0	0	1	3	2	2	146	160	166	176	174	164	1							1.012195122	0	0	78.9	0	86.9	98	154.8	18.550567875	1.3941251209	1	0	0	0
1528	49	1	1	3	0	0	0	0	0	0	1	1	0.12	0.0827996891	0.0797324914	11.2	0	0	3	0		4	140	148	130	140	146	142	1							1.0354609929	0	0	82.2	0	98.7	173.5	180.2	24.236112052	1.9841350375	1	0	0	0
1529	60	2	1	2	0	0	0	0	0	0	1	1	0.16	0.1443703228	0.1589938893	30	0	1	2	0		2	138	158	168	148	154	146	1							1.0845070423	0	0	87.4	0	90.5	139	161.1	24.293873475	1.664839166	1	14.72	16.125	11.275
1530	71	3	0	3	0	0	0	0	0	0	1	1	0.05	0.0358566327	0.0539876821	8.6	0	1	4	0		2	152	154	140	156	146	154	1							1.0065359477	0	0	71.1	0	87.8	119.5	157.4	21.879202866	1.5351701414	1	23.175	18.69	14.97
1531	61	2	0	4	1	1	0	0	0	0	1	1	0.05	0.0729725825	0.1254389579	13.7	1	0	3	1		2	126	140	140	148	142	134	1							1.0769230769	0	0	83.2	0	105	154.5	157.9	28.10847407	1.7162018952	2	24.535	32.125	20.15
1532	45	1	0	2	0	0	0	0	0	0	1	1	0.01	0.0091080555	0.0233135744	2.4	0	0	1	0		4	118	128	128	118	122	110	1							1.0701754386	0	0	79.8	0	97.5	131.5	164.1	22.15040323	1.6479494795	1	0	0	0
1533	66	3	0	1	0	0	0	0	0	0	1	1		0.0846748661	0.0938874318	11.7	1	0	1	3	2	4	128	144	138	146	148	122	1							1.152	0	0	111.7	0	113.9	176	162.9	30.084551754	1.855377977	3	108.26	87.035	82.23
1534	76	4	0	3	0	0	0	0	0	0	1	1	0.27	0.237716813	0.1067816989	30	0	1	6	0		2	184	170	180	210	186	194	1							0.9278350515	0	0	95.5	0	117	186	161.1	32.508348678	1.8842303526	3	0	0	0
1535	72	3	0	1	0	0	0	0	0	0	1	1	0.06	0.08322905	0.0951315717	15.9	1	0	3	1		1	148	176	178	176	170	142	1							1.2137931034	0	0	111.1	0	111	181.5	163.9	30.647268141	1.8881610572	3	0	0	0
1536	65	3	1	4	1	1	0	0	0	0	1	1	0.12	0.1365658826	0.1518699559	18.4	0	0	3	1		2	132	158	156	164	160	134	1							1.1879699248	0	0	93	0	91	153	171	23.734072022	1.8107678102	1	2011.345	1611.025	1510.89
1537	52	1	0	1	0	0	0	0	0	0	1	1	0.02	0.0371827388	0.0680554894	7.3	0	0	3	0		2	136	148	168	144	158	134	1							1.1703703704	0	0	82.4	0	98	151	173.2	22.832539509	1.8174360928	1	0	0	0
1538	53	1	0	2	0	0	0	0	0	0	0	0	0.02	0.0683433308	0.1566106285	8.6	0	0	2	0		1	126	138	146	142	134	134	1							1.0923076923	0	0	80.4	0	91.1	122	160.2	21.562933973	1.5686641682	1	0	0	0
1539	64	2	1	4	1	0	1	0	0	0	1	1	0.06	0.0322329925	0.0620828204	9.4	0	0	2	0		1	116	132	134	134	134	114	1							1.1652173913	0	0	77.4	0	90	134	179.3	18.906766694	1.7713809776	1	0	0	0
1540	69	3	0	1	0	0	0	0	0	0	1	1		0.0883948183	0.1118655472	24.8	1	0	3	2		4	140	150	150	150	146	140	1							1.0714285714	0	0	102.2	0	128.2	217.7	154.6	41.315450798	1.9553001773	4	0	0	0
1541	57	2	1	2	0	0	0	0	0	0	1	1	0.3	0.1539890019	0.191414423	30	1	1	3	1		4	140	162	164	170	166	134	1							1.197080292	0	0	105.9	0	105	199.5	164.4	33.482071501	1.9699321788	3	1.635	4.905	2.33
1542	53	1	1	3	0	0	0	0	0	0	1	1		0.2075308894	0.2357403385	30	1	0	3	3	2	3	132	170	142	148	124	134	1							1.1127819549	0	0	96.3	0	106.2	178	168	28.607142857	1.9064457769	2	458.345	411.23	332.43
1543	81	4	1	1	0	0	0	0	0	0	1	1	0.3	0.1967233306	0.2243359197	30	1	1	4	1		3	146	144	150	158	144	134	1							1.0273972603	0	0	102.5	0	101.5	184	173.4	27.758288335	1.9783580509	2	860.075	711.48	683.155
1544	80	4	1	4	1	1	0	0	0	0	1	1		0.3482456594	0.4478710482	30	1	1	3	3	2	1	152	100	92	90	90	162	1							0.5555555556	0	0	105.5	0	99.7	163.5	160.5	28.789937986	1.778939489	2	1721.03	1401.32	1293.865
1545	56	2	1	3	0	0	0	0	0	0	1	1	0.08	0.0515715477	0.0855100138	11.2	0	0	3	0		1	140	148	156	152	144	138	1							1.0935251799	0	0	88.5	0	96.8	159.4	171	24.726869806	1.8425803788	1	0	0	0
1546	58	2	0	4	1	0	0	1	0	0	1	1	0.04	0.0479548459	0.0704166785	8.6	0	0	3	0		4	134	138	156	152	146	128	1							1.1603053435	0	0	88.4	0	101	150	158.4	27.117768595	1.6986660853	2	40.655	39.955	31.44
1547	45	1	0	1	0	0	0	0	0	0	1	1	0.01	0.016533791	0.0338386812	3.3	0	0	1	0		3	106	126	128	138	136	110	1							1.1851851852	0	0	96.7	0	107.6	176.3	176.2	25.758083697	1.9654329859	2	0	0	0
1548	67	3	1	2	0	0	0	0	0	0	1	1	0.1	0.0585177073	0.108196245	9.4	0	0	2	1		1	120	138	146	148	142	116	1							1.2372881356	0	0	87.4	0	89.9	143.3	167.1	23.279108071	1.7318460542	1	9.35	17.525	10.665
1549	52	1	0	4	1	0	0	0	0	1	1	1	0.01	0.0274088805	0.0575792481	4.5	1	0	1	0		2	124	130	130	138	124	122	1							1.0569105691	0	0	91.5	0	106	171.9	161.3	29.969547642	1.8237860576	2	0	0	0
1550	71	3	0	1	0	0	0	0	0	0	1	1	0.02	0.0214751347	0.0303323858	7.3	1	0	1	0		4	130	134	136	152	146	130	1							1.0461538462	0	0	95.2	0	92	137.8	156.5	25.520758607	1.6242412756	2	0	0	0
1551	61	2	0	3	0	0	0	0	0	0	0	0	0.01	0.014736344	0.0355358015	3.9	0	0	1	0		4	138	162	152	156	156	136	1							1.1386861314	0	0	83.5	0	94	120.6	162.8	20.64008838	1.5793150486	1	26.635	23.13	19.225
1552	62	2	0	1	0	0	0	0	0	0	1	1	0.03	0.0544279891	0.0911347035	10	0	1	2	0		3	106	142	150	140	138	134	1							1.0447761194	0	0	103.4	0	122	188	158.8	33.816596768	1.8731839347	3	0	0	0
1553	63	2	0	1	0	0	0	0	0	0	0	0	0.01	0.0084611498	0.0226180966	3.3	0	1	1	0		1	128	128	134	138	128	128	1							1.046875	0	0	82.6	0	104.1	153.2	166.2	25.157632707	1.7747582011	2	1465.485	1217.575	1116.89
1554	62	2	1	1	0	0	0	0	0	0	1	1	0.08	0.0458758537	0.0860314209	11.2	0	0	2	0		1	138	150	158	156	154	132	1							1.1555555556	0	0	88.3	0	96.8	170	172.7	25.854568388	1.9073239566	2	27.26	28.035	23.205
1555	51	1	1	1	0	0	0	0	0	0	1	1	0.04	0.0297921051	0.0400260276	6.7	0	0	2	0		2	138	156	164	170	156	140	1							1.1798561151	0	0	97.2	0	99.1	166.3	171.7	25.587314359	1.8816307304	2	0	0	0
1556	69	3	0	3	0	0	0	0	0	0	1	1	0.03	0.031555299	0.0450211682	8.6	0	1	1	0		1	134	134	146	98	128	122	1							0.9552238806	0	0	86	0	105	150	170.5	23.405371471	1.7917841493	1	115.465	91.71	81.39
1557	52	1	1	3	0	0	0	0	0	0	1	1	0.03	0.0303847091	0.0377148647	5.6	0	0	1	1		4	116	110	124	132	126	114	1							1.0782608696	0	0	97.5	0	112.3	202	171.9	31.007921932	2.045483921	3	0	0	0
1558	60	2	0	1	0	0	0	0	0	0	1	1	0.01	0.023965765	0.0533783327	4.5	0	0	1	0		2	100	114	120	120	110	104	1							1.1764705882	0	0	86.5	0	98.5	134	159	24.042719829	1.6236005202	1	142.92	119.745	102.295
1559	62	2	0	2	0	0	0	0	0	0	1	1	0.01	0.0170499028	0.0445101923	3.3	0	0	1	0		4	122	124	132	130	128	118	1							1.0833333333	0	0	78.3	0	93.5	115.4	153.5	22.215807064	1.4852951792	1	211.225	211.69	174.125
1560	54	1	1	2	0	0	0	0	0	0	1	1	0.2	0.1949705636	0.2047120773	18.4	0	0	1	0		3	122	130	142	146	136	128	1							1.136	0	0	93.8	0	97.3	158.8	168	25.521428571	1.8161738503	2	0	0	0
1561	76	4	1	1	0	0	0	0	0	0	1	1	0.16	0.1122137827	0.1365198912	25.3	0	1	4	0		4	136	172	162	162	160	148	1							1.0945945946	0	0	79.5	0	89.5	124	172	19.012439156	1.663064402	1	104.365	78.275	60.65
1562	47	1	1	4	1	1	0	0	0	0	1	1	0.04	0.0400041837	0.0727085301	5.6	0	0	2	0		2	122	136	138	140	138	126	1							1.1129032258	0	0	95	0	94	170.8	166.2	28.047804611	1.8587096755	2	0	0	0
1563	54	1	0	4	1	1	0	0	0	0	1	1	0.01	0.031092883	0.0536391071	5.3	1	1	1	0		3	120	142	138	134	136	120	1							1.1333333333	0	0	93.7	0	96.9	134.3	149.7	27.183505287	1.5556605479	2	16.745	25.7	13.13
1564	52	1	1	1	0	0	0	0	0	0	1	1	0.03	0.0210877032	0.0296979757	4.7	0	0	1	1		1	98	118	120	112	120	98	1							1.2244897959	0	0	101.2	0	108.3	187.5	178.6	26.66314711	2.0374470106	2	201.645	170.34	141.09
1565	58	2	1	4	1	1	0	0	0	0	1	1	0.2	0.2002701582	0.1813016048	21.6	0	0	1	0		3	114	134	134	136	130	118	1							1.1551724138	0	0	94.7	0	96.2	160.4	166.6	26.213645122	1.8128962679	2	0	0	0
1566	77	4	1	1	0	0	0	0	0	0	1	1	0.2	0.2581932841	0.3119662701	29.4	0	0	1	0		3	138	140	150	150	116	130	1							1.1194029851	0	0	95.2	0	103	172.8	174.5	25.741030041	1.9351048604	2	1321.875	1187.525	1016.535
1567	66	3	0	4	1	0	0	0	0	1	1	1		0.0401377708	0.0804692208	11.7	1	0	3	3	2	4	138	152	144	138	154	136	1							1.1094890511	0	0	82.8	0	94.2	121.4	156	22.627810651	1.5355183226	1	0	0	0
1568	68	3	0	1	0	0	0	0	0	0	1	1	0.06	0.1491644585	0.1563838077	15.9	1	1	4	0		4	138	152	138	168	178	142	1							1.0857142857	0	0	108.5	0	116	166.3	154.5	31.601545857	1.7430068103	3	0	0	0
1569	47	1	1	1	0	0	0	0	0	0	1	1	0.05	0.0602450593	0.0673319226	5.6	0	0	1	0		3	118	144	152	156	150	118	1							1.2881355932	0	0	95.5	0	102	175	176	25.626291322	1.9576478972	2	1.575	2.365	1.225
1570	45	1	0	1	0	0	0	0	0	0	1	1	0	0.0053178326	0.0152355398	2	0	0	1	0		2	110	122	126	124	108	110	1							1.1272727273	0	0	81.8	0	104	172.5	174.9	25.578939007	1.936888883	2	0	0	0
1571	70	3	0	4	1	1	0	0	0	0	1	1	0.04	0.041578043	0.047615269	5.3	0	0	1	0		3	148	152	162	164	156	150	1							1.0872483221	0	0	101	0	100.5	133.2	149.2	27.14186115	1.5464768375	2	0	0	0
1572	51	1	0	1	0	0	0	0	0	0	1	1	0	0.0111576538	0.0338629692	2.8	0	1	2	0		2	128	138	146	140	132	128	1							1.09375	0	0	72.8	0	92.3	114.5	159.8	20.33878393	1.5241658301	1	0	0	0
1573	59	2	0	3	0	0	0	0	0	0	1	1	0.02	0.0212637417	0.0673236311	7.3	0	1	3	0		2	166	140	150	146	152	160	1							0.9202453988	0	0	109.5	0	114	201	175.7	29.53422508	2.0737890589	2	0	0	0
1574	45	1	0	3	0	0	0	0	0	0	1	1	0	0.0086657808	0.0213047332	2	0	0	1	0		2	120	158	138	146	152	120	1							1.2666666667	0	0	75.5	0	96.5	151.5	170.4	23.667179131	1.7986122599	1	0	0	0
1575	68	3	0	4	1	1	0	0	0	0	1	1		0.0430688281	0.0772226549	15.9	1	1	3	3	2	2	160	178	184	182	182	156	1							1.1518987342	0	0	110.4	0	113.3	164	155.6	30.725411542	1.7416557481	3	799.8	661.72	603.18
1576	75	4	0	1	0	0	0	0	0	0	1	1	0.06	0.0719955198	0.0542081071	13.7	1	0	1	0		4	126	110	120	102	112	116	1							0.8888888889	0	0	109	0	121.5	206	172.5	31.402344045	2.0678183886	3	76.52	74.185	59.28
1577	66	3	0	3	0	0	0	0	0	0	0	0	0.02	0.0336384847	0.0766322797	5.3	1	0	1	1		1	128	144	156	146	150		1								0	0	95.8	0	105	155	151.8	30.511334344	1.6701663656	3	0	0	0
1578	68	3	1	3		0	0	0	0	0	1	1	0.16	0.1198426209	0.1873924274	21.6	1	1	1	0		2	100	114	130	132	120	102	1							1.2871287129	0	0	117.2	0	114.5	242.5	172	37.18158464	2.2116038746	3	1212.67	1129.96	963.5
1579	78	4	0	2	0	0	0	0	0	0	1	1	0.08	0.0605026866	0.0536333683	18.5	0	1	4	0		2	146	170	160	156	156	140	1							1.0909090909	0	0	84	0	89.6	107.8	150	21.73248	1.418978658	1	95.1	77.105	66.85
1580	75	4	0	1	0	0	0	0	0	0	1	1	0.14	0.1463034944	0.0985478022	24.8	1	1	5	1		3	170	142	180	182	164	170	1							1.0588235294	0	0	93.2	0	99	135.3	151.7	26.668567051	1.5756611861	2	38.81	58.215	30.405
1581	73	3	1	4	1	1	0	0	0	0	1	1	0.16	0.2516164235	0.2703979171	25.3	0	0	1	0		4	126	142	142	138	130	128	1							1.0866141732	0	0	94.9	0	98.3	169.5	164.4	28.447173531	1.8381149423	2	5.255	5.255	2.99
1582	70	3	0	1	0	0	0	0	0	0	1	1	0.04	0.0399807871	0.0497999884	7.3	0	0	1	0		1	116	118	124	116	134	118	1							1.0598290598	0	0	103.8	0	110.8	160.2	160.2	28.314606742	1.761199753	2	19.395	17.525	15.345
1583	54	1	0	3	0	0	0	0	0	0	1	1	0.02	0.0235898868	0.0507147753	7.3	1	1	2	1		2	136	144	142	156	140	144	1							1.0285714286	0	0	98.8	0	105.5	174	152.4	33.982267965	1.759317647	3	0	0	0
1584	56	2	1	1	0	0	0	0	0	0	1	1	0.06	0.037350826	0.0649831307	6.7	0	0	1	0		3	118	138	164	148	144	116	1							1.264957265	0	0	91.8	0	95.5	173	180.5	24.086003023	1.9840942373	1	19.395	36.45	16.76
1585	76	4	1	2	0	0	0	0	0	0	1	1	0.2	0.1221094404	0.2023486062	30	1	1	2	1		2	118	132	138	140	132	116	1							1.1794871795	0	0	110.2	0	111.6	182	165.8	30.03138637	1.9062324081	3	4.91	9.115	3.325
1586	55	2	1	1		0	0	0	0	0	1	1		0.1814347633	0.2175692065	30	1	1	5	3	2	3	146	184	200	186	180	154	1							1.24	0	0	125.2	0	132.4	243	165.7	40.145262559	2.1544588933	4	459.9	389.61	375.265
1587	54	1	0	1	0	0	0	0	0	0	1	0	0.01	0.0349870025	0.055557219	4.5	1	0	1	0		2	122	130	138	136	122	120	1							1.1239669421	0	0	92.2	0	101.9	149	158.5	26.903004309	1.6946191494	2	0	0	0
1588	45	1	1	3	0	0	0	0	0	0	1	1	0.04	0.0380908081	0.0678146744	7.9	0	1	4	0		3	126	140	140	150	120	126	1							1.1111111111	0	0	102	0	112	192	167.3	31.115901832	1.96283732	3	4.09	4.09	2.825
1589	59	2	0	4	1	0	0	0	0	1	1	1	0.01	0.0086141657	0.028065685	2.4	0	0	1	0		4	106	140	146	138	132	112	1							1.2660550459	0	0	101	0	117	196	167.6	31.65053742	1.9826872694	3	0	0	0
1590	56	2	1	3	0	0	0	0	0	0	1	1		0.1255844304	0.1673658197	30	1	1	1	3	2	3	126	152	152	160	154	128	1							1.1968503937	0	0	135.8	0	134	255	172	39.098161168	2.259354758	3	0	0	0
1591	52	1	0	1	0	0	0	0	0	0	1	1	0	0.0119262004	0.035976062	3.3	0	0	2	0		4	130	128	152	158	134	126	1							1.1875	0	0	72	0	94.5	116	151.4	22.955105061	1.4737799106	1	0	0	0
1592	71	3	0	1	0	0	0	0	0	0	1	1	0.04	0.0291649543	0.0418338764	7.3	0	1	4	0		1	154	170	178	178	180	154	1							1.1558441558	0	0	103.4	0	104.9	138.5	167.8	22.312020809	1.7121312318	1	109.82	91.125	85.22
1593	74	3	1	1	0	0	0	0	0	0	1	1	0.1	0.0620217015	0.0794904467	15.6	0	0	1	0		3	136	148	162	170	152	140	1							1.1739130435	0	0	96.3	0	102.5	166.2	171.2	25.721514979	1.8771766217	2	749.095	703.77	599.27
1594	51	1	1	2	0	0	0	0	0	0	1	1	0.06	0.0420115567	0.0683878179	6.7	0	0	1	0		1	98	118	126	134	122	100	1							1.2727272727	0	0	86.5	0	96.2	155.8	170.9	24.196713027	1.8240044373	1	27.105	21.73	22.43
1595	70	3	1	1	0	0	0	0	0	0	1	1	0.2	0.2931954048	0.3003447297	30	1	1	4	0		2	160	178	182	180	178	156	1							1.1392405063	0	0	94	0	95.8	182	175.9	26.681654423	1.9897329909	2	236.375	257.595	184.095
1596	53	1	1	1	0	0	0	0	0	0	1	1	0.05	0.0463260662	0.0750511685	6.7	0	0	1	0		1	112	118	126	120	126	112	1							1.125	0	0	85.3	0	98	171.6	174	25.709393579	1.9253725592	2	0	0	0
1597	68	3	1	4	1	1	0	0	0	0	1	1		0.0716908487	0.1122335646	13.2	0	0	1	3	2	1	128	160	170	166	162	128	1							1.296875	0	0	105	0	103.5	188	176.8	27.281382445	2.0248294664	2	71.65	78.865	51.725
1598	48	1	0	3	0	0	0	0	0	0	1	1	0	0.0059997825	0.0190558278	1.5	0	0	1	0		3	100	112	110	116	116	106	1							1.0873786408	0	0	80	0	108.2	171	180.4	23.833953619	1.9735201312	1	0	0	0
1599	50	1	1	1	0	0	0	0	0	0	1	1	0.08	0.0670103854	0.0806157267	11.2	0	0	3	0		3	126	150	168	166	150	130	1							1.296875	0	0	93.6	0	97.7	164.5	165.1	27.374412145	1.8204714146	2	16.355	18.225	9.93
1600	78	4	0	4	1	0	1	0	0	0	1	1	0.22	0.1772826809	0.0980812281	28.5	1	1	4	0		2	158	158	170	164	166	154	1							1.0641025641	0	0	91	0	94.3	116.3	147.4	24.280509381	1.4470341536	1	5.375	9.81	3.64
1601	50	1	1	4	1	1	0	0	0	0	1	1	0.1	0.1030723069	0.134369543	15.6	1	1	1	0		4	164	150	150	160	152	158	1							0.9316770186	0	0	93.2	0	106.8	183.2	173.1	27.733480712	1.9722203062	2	83.65	101.635	59.55
1602	64	2	1	1	0	0	0	0	0	0	1	1	0.16	0.0910991323	0.1575710848	25.3	1	1	2	0		3	130	132	160	156	150	118	1							1.2	0	0	120.5	0	117	231.8	182.9	31.431062814	2.2684273365	3	183.805	157.71	139.245
1603	71	3	0	1	0	0	0	0	0	0	1	1	0.08	0.034138088	0.0594300042	11.7	1	1	3	1		2	132	164	176	174	164	114	1							1.3181818182	0	0	132.5	0	131.5	223	167.9	35.881989655	2.097191307	3	450.75	359.235	326.29
1604	75	4	1	4	1	1	0	0	0	0	1	1		0.2150179351	0.2926334872	30	0	0	1	2		2	148	178	178	184	184	150	1							1.1946308725	0	0	92.8	0	97.5	154	158.3	27.87609507	1.7169857746	2	3.89	11.68	3.23
1605	73	3	1	3	0	0	0	0	0	0	1	1		0.3510437123	0.3058027429	30	1	1	3	3	2	2	154	110	112	104	108	148	1							0.7152317881	0	0	91	0	92.1	152	176.5	22.132333941	1.8476519589	1	192.37	184	149.985
1606	71	3	0	1	0	0	0	0	0	0	0	0	0.05	0.0551201758	0.0660310959	11.7	0	1	4	0		4	166	190	150	172	170	160	1							1.0552147239	0	0	68.5	0	85.5	94.5	155.5	17.727360139	1.3772404867	1	0	0	0
1607	74	3	1	1	0	0	0	0	0	0	1	1	0.25	0.2931954048	0.3761393243	30	0	1	4	0		3	140	154	158	164	162	136	1							1.1449275362	0	0	90.4	0	97.1	165	178.5	23.489866535	1.9289239857	1	745.54	601.07	572.82
1608	47	1	0	3	0	0	0	0	0	0	1	1	0.01	0.0119856211	0.0289193357	2.8	0	0	1	0		4	124	172	172	160	160	124	1							1.2903225806	0	0	112.5	0	136.4	277.3	169.4	43.832486071	2.3155952034	4	0	0	0
1609	57	2	0	1	0	0	0	0	0	0	1	1	0.01	0.0249561636	0.0550557527	5.3	0	0	2	0		3	126	140	140	140	132	128	1							1.1023622047	0	0	100	0	112	158	164	26.646638905	1.7808928043	2	0	0	0
1610	58	2	0	1	0	0	0	0	0	0	1	1	0.01	0.0236365512	0.0545167928	3.9	0	0	2	0		3	146	170	176	168	170	142	1							1.1805555556	0	0	89.1	0	112.3	194.3	164.6	32.530158904	1.9496618558	3	359.235	306.665	249.155
1611	69	3	0	4	1	0	0	0	0	1	1	1	0.02	0.0223416889	0.0406014845	3.9	0	0	1	0		4	108	126	132	130	136	108	1							1.2222222222	0	0	100.6	0	108.9	158	158.8	28.420331326	1.7397730553	2	97.665	78.505	85.845
1612	69	3	1	1	0	0	0	0	0	0	1	1	0.16	0.1897940205	0.2461175022	29.4	0	0	3	0		4	138	186	174	150	178	144	1							1.2624113475	0	0	105	0	106.5	206.2	179	29.191448457	2.1248968648	2	0	0	0
1613	54	1	0	1	0	0	0	0	0	0	1	1	0.02	0.0287370447	0.0782721278	8.6	0	1	4	0		2	148	164	154	156	154	148	1							1.0540540541	0	0	97.7	0	100.2	154.5	153.1	29.898620327	1.6782178893	2	0	0	0
1614	65	3	0	2	0	0	0	0	0	0	1	1	0.02	0.016370631	0.045757696	6.3	0	0	3	1		2	146	150	156	150	160	146	1							1.0684931507	0	0	85.2	0	93.3	122	154.6	23.153353226	1.5287150295	1	39.02	35.75	20.355
1615	71	3	0	2	0	0	0	0	0	0	1	1	0.03	0.0237067189	0.0377208751	4.5	0	0	1	1		1	122	120	138	144	138	128	1							1.104	0	0	106.2	0	110.3	158.3	164	26.697233789	1.7823291335	2	60.28	66.59	46.705
1616	47	1	1	4	1	0	0	1	0	0	1	1	0.02	0.0239799068	0.042585526	3.3	0	0	1	0		3	122	150	154	154	146	124	1							1.2520325203	0	0	89.5	0	99	158.5	171.7	24.387187768	1.8436039487	1	312.395	248.145	242.54
1617	47	1	0	1	0	0	0	0	0	0	1	1	0.01	0.018005185	0.043676107	3.9	1	0	3	0		1	132	142	158	164	146	132	1							1.196969697	0	0	94.7	0	94.5	134.7	145	29.060604043	1.5220178898	2	0	0	0
1618	48	1	0	4	1	0	0	1	0	0	1	1		0.0364600613	0.0744274818	7.3	1	1	2	3	2	3	124	158	168	150	152	120	1							1.2459016393	0	0	120.5	0	134.5	233	153.7	44.738480737	2.0040638204	4	0	0	0
1619	76	4	0	1	0	0	0	0	0	0	1	1	0.08	0.0375125089	0.0482395073	10	1	0	3	1		3	157	198	190	188	190	162	1							1.1912225705	0	0	125.4	0	123.3	188	161.8	32.574207655	1.8987738341	3	914.94	735.42	710.63
1620	45	1	0	2	0	0	0	0	0	0	0	0	0	0.0106799351	0.0230874934	2	0	0	1	0		3	118	130	136	130	124	120	1							1.0924369748	0	0	74.5	0	89.1	111.6	151.4	22.084394179	1.4497571842	1	0	0	0
1621	74	3	0	1	0	0	0	0	0	0	1	1	0.08	0.0592834141	0.0569455207	21.5	0	1	4	0		4	164	180	176	164	168	148	1							1.0243902439	0	0	92	0	101	136.5	166.2	22.415253685	1.6898011187	1	569.525	571.275	417.87
1622	52	1	1	1	0	0	0	0	0	0	1	1		0.0928512717	0.1056413726	21.6	1	1	4	2		4	140	190	162	170	176	128	1							1.2571428571	0	0	116.5	0	120	240.7	172	36.90559762	2.2046121154	3	0	0	0
1623	71	3	0	1	0	0	0	0	0	0	1	1	0.11	0.0607376642	0.0817407485	15.9	1	1	4	0		4	164	178	188	184	182	164	1							1.1219512195	0	0	100	0	105.5	156	164.5	26.149647546	1.7751904826	2	0	0	0
1624	57	2	0	1	0	0	0	0	0	0	1	1	0.01	0.0404139455	0.0641876382	3.9	1	1	2	0		2	116	144	148	148	136	130	1							1.1384615385	0	0	98	0	121.5	191	173.3	28.847573444	2.0091615874	2	12.46	14.605	7.72
1625	62	2	1	1	0	0	0	0	0	0	1	1	0.12	0.0716908487	0.1134818159	11.2	0	0	1	1		2	120	122	120	130	110	120	1							1.0166666667	0	0	98	0	104.3	176.8	169.4	27.946568833	1.9124447946	2	193.15	182.835	152.95
1626	52	1	0	3	0	0	0	0	0	0	1	1	0.01	0.0088488704	0.0261017494	2.8	0	0	1	0		2	122	142	142	136	138	124	1							1.1219512195	0	0	90.2	0	101.2	168	164.6	28.1269516	1.8327988323	2	0	0	0
1627	57	2	1	1	0	0	0	0	0	0	1	1	0.08	0.0562890455	0.0902897098	9.4	0	0	1	0		4	124	140	158	152	154	124	1							1.2419354839	0	0	89.8	0	107	194.5	181	26.929947193	2.0895584627	2	302.965	234.82	234.925
1628	60	2	1	2	0	0	0	0	0	0	1	1	0.1	0.0789253363	0.1285724701	15.6	0	1	4	0		4	136	154	160	160	154	132	1							1.1940298507	0	0	100.2	0	104.2	162.4	160.9	28.454239496	1.7770470228	2	0	0	0
1629	66	3	1	1	0	0	0	0	0	0	1	1	0.25	0.2075308894	0.2743658042	30	1	1	4	0		1	138	192	194	182	168	146	1							1.2816901408	0	0	108.5	0	118.5	225.8	178.2	32.253851648	2.2013418146	3	433.425	371.5	334.555
1630	66	3	0	1	0	0	0	0	0	0	1	1	0.11	0.139562787	0.1377905221	24.8	1	1	4	0		2	138	160	170	166	170	130	1							1.2686567164	0	0	133	0	130.5	234	168.7	37.29569788	2.1479387928	3	27.455	29.21	19.225
1631	48	1	1	4	1	1	0	0	0	0	1	1	0.08	0.0745048589	0.0966065416	6.7	1	0	1	0		3	98	126	128	140	132	108	1							1.1851851852	0	0	104.6	0	106.6	188	173	28.493033513	1.9931832923	2	0	0	0
1632	77	4	1	3	0	0	0	0	0	0	1	1		0.2537932455	0.260907178	30	0	1	4	3	2	3	158	124	110	122	106	150	1							0.7922077922	0	0	101.1	0	101.1	165	169.4	26.08135666	1.8571185286	2	249.425	216.715	194.38
1633	79	4	0	2	0	0	0	0	0	0	1	1	0.04	0.021179762	0.0236082331	4.5	0	0	1	0		2	120	142	144	140	146	122	1							1.1900826446	0	0	91.8	0	100.2	134.5	156.6	24.87779099	1.6083394794	1	24.3	18.23	15.17
1634	47	1	1	4	1	0	1	0	0	0	1	1	0.05	0.07595131	0.1194294991	11.2	0	1	4	0		3	146	184	176	184	186	146	1							1.2602739726	0	0	98	0	101.1	190.3	180.9	26.377564912	2.0694320619	2	0	0	0
1635	55	2	1	2	0	0	0	0	0	0	1	1	0.1	0.0620217015	0.0772714339	9.4	0	0	1	1		2	124	136	138	140	136	124	1							1.1129032258	0	0	87.6	0	91.4	151	173.7	22.701280571	1.8212383987	1	0	0	0
1636	70	3	0	1	0	0	0	0	0	0	1	1	0.05	0.0338374581	0.0515971475	11.7	0	0	3	0		4	150	150	156	152	154	144	1							1.0476190476	0	0	93.3	0	94.6	133.4	164.7	22.307026188	1.6624202268	1	192.765	152.11	149.29
1637	54	1	0	4	1	0	1	0	0	0	1	1	0.01	0.0640594523	0.0897217416	6.3	1	0	2	0		4	158	180	180	174	180	164	1							1.1180124224	0	0	105.1	0	114.4	189	150.4	37.899997171	1.8048772692	3	0	0	0
1638	83	4	1	1	0	0	0	0	0	0	1	1	0.2	0.1279517698	0.200378704	30	0	1	3	0		1	146	202	184	188	188	144	1							1.2965517241	0	0	89.4	0	94.6	137	172.6	20.859890785	1.7394323473	1	158.42	138.09	133.375
1639	58	2	0	1	0	0	0	0	0	0	1	1	0.06	0.1127860549	0.1010519954	10	1	0	1	0		4	108	80	110	114	100	84	1							1.0185185185	0	0	99.9	0	103.7	147.7	159	26.500818797	1.6921792021	2	0	0	0
1640	57	2	1	1	0	0	0	0	0	0	1	1	0.08	0.0626250934	0.0808905003	11.2	0	0	2	0		4	134	174	178	160	166	140	1							1.2116788321	0	0	103	0	102.2	201	182.7	27.314421607	2.1333666349	2	960.32	829.94	710.345
1641	51	1	0	4	1	0	1	0	0	0	1	1	0.03	0.0419459387	0.0516901776	6.3	0	0	1	0		3	126	132	130	134	122	118	1							1.0819672131	0	0	94.5	0	98.5	140.5	150.1	28.287071333	1.5888583001	2	0	0	0
1642	57	2	1	1	0	0	0	0	0	0	1	1	0.08	0.0562890455	0.0902897098	13.2	0	1	1	0		2	118	144	152	140	120	120	1							1.1764705882	0	0	121.2	0	136	267	191	33.198432061	2.485782949	3	471.78	431.08	375.525
1643	71	3	0	2	0	0	0	0	0	0	1	1		0.1152528769	0.0941217666	18.5	0	0	2	3	2	4	120	130	134	142	136	118	1							1.1260504202	0	0	100.8	0	98.6	136	157.3	24.931850211	1.6211719742	1	18.925	29.44	13.77
1644	65	3	0	3	0	0	0	0	0	0	1	1	0.04	0.016370631	0.045757696	8.6	0	1	3	0		4	138	148	154	148	164	136	1							1.1240875912	0	0	82.6	0	101.5	156.8	159.5	27.95746111	1.7396837247	2	89.955	74.305	73.245
1645	81	4	0	2	0	0	0	0	0	0	1	1	0.06	0.0719955198	0.0454800746	8.6	0	0	1	0		2	120	118	124	120	122	126	1							0.9918699187	0	0	101	0	104.8	141.8	150.3	28.47287461	1.596630372	2	0	0	0
1646	64	2	0	4	1	0	1	0	0	0	1	1	0.08	0.1125738975	0.1583836794	21.5	1	1	4	1		4	146	170	180	170	160	154	1							1.1333333333	0	0	95.1	0	108	158	156.3	29.336761948	1.7198724842	2	27.805	30.84	21.845
1647	56	2	1	2	0	0	0	0	0	0	1	1	0.08	0.0491192089	0.0864112501	9.4	0	0	2	0		2	124	138	144	156	142	120	1							1.1803278689	0	0	79.6	0	90.9	136.3	168.5	21.775547905	1.7056597352	1	209.585	206.085	147.71
1648	63	2	0	4	1	0	0	0	0	0	1	1	0.03	0.1011768716	0.1304854527	10	0	0	2	0		1	146	166	172	178	172	146	1							1.1780821918	0	0	87.9	0	104.6	156	154.8	29.529475392	1.6986684675	2	0	0	0
1649	61	2	1	1	0	0	0	0	0	0	1	1	0.1	0.0683167651	0.1012444205	11.2	0	0	1	0		4	146	170	160	170	158	154	1							1.1333333333	0	0	87.2	0	98.6	156	170.4	24.37016465	1.8211265868	1	0	0	0
1650	61	2	1	4	1	0	0	0	0	0	1	1	0.1	0.0683167651	0.1084364761	11.2	0	0	1	0		1	114	152	162	154	158	118	1							1.3620689655	0	0	108.5	0	110.5	210.5	175.6	30.96535925	2.1140202391	3	0	0	0
1651	81	4	0	2	0	0	0	0	0	0	1	1		0.3962421914	0.2992050025	30	1	1	5	3	2	2	184	182	184	182	180	178	1							1.0055248619	0	0	90.3	0	86	113.6	155.4	21.337785662	1.4886222421	1	127.105	97.43	77.955
1652	64	2	1	1		0	0	0	0	0	1	1	0.16	0.152580156	0.2050018917	21.6	1	0	3	0		2	130	160	200	208	180	136	1							1.5037593985	0	0	110.4	0	110	215.5	179.2	30.439976283	2.1668650905	3	865.46	771.06	663.44
1653	68	3	0	3	0	0	0	0	0	0	1	1	0.05	0.0452263286	0.0703061224	13.7	0	1	4	0		2	166	154	168	170	158	144	1							1.0120481928	0	0	101	0	111.9	193.4	167.9	31.119178472	1.9740242419	3	0	0	0
1654	72	3	1	3	0	0	0	0	0	0	0	0		0.27641816	0.3398396456	30	1	1	5	2		2	184	212	202	208	210	188	1							1.1290322581	0	0	105	0	109	207	182.8	28.099009332	2.1610601895	2	25.51	28.04	20
1655	59	2	1	1	0	0	0	0	0	0	1	1	0.08	0.0620217015	0.0989711578	9.4	0	0	1	0		1	116	134	134	126	116	102	1							1.0862068966	0	0	114	0	108.5	220.8	181.7	30.336275541	2.2114577879	3	0	0	0
1656	60	2	1	4	1	0	0	0	0	1	1	1	0.12	0.1030723069	0.1372071685	25.3	0	1	4	0		4	142	174	178	172	160	144	1							1.2027972028	0	0	94	0	105.5	155.7	160.8	27.314268211	1.7447241396	2	0	0	0
1657	73	3	1	2	0	0	0	0	0	0	1	1	0.25	0.2717676132	0.2776323095	30	1	0	3	0		1	150	174	176	180	176	152	1							1.1655629139	0	0	105.2	0	106.3	180.7	167.1	29.354744093	1.9112252234	2	211.695	180.85	147.405
1658	69	3	1	3	0	0	0	0	0	0	1	1	0.16	0.084399714	0.1092034313	25.3	0	1	4	0		4	150	84	142	146	104	152	1							0.940397351	0	0	107	0	105.5	191	168.2	30.623472142	1.9661187833	3	102.61	101.635	82.48
1659	46	1	1	3	0	0	0	0	0	0	1	1	0.12	0.0614239309	0.0898405493	13.2	1	0	2	0		3	114	140	142	150	144	120	1							1.2136752137	0	0	125	0	114.7	265.2	185.2	35.072328555	2.423846905	3	0	0	0
1660	45	1	0	4	1	0	0	1	0	0	1	1	0.06	0.0434496134	0.0450717869	5.3	1	0	1	0		1	116	124	132	128	124	120	1							1.0847457627	1	0	95	0	107.5	180	164.2	30.283024326	1.8840094542	3	0	0	0
1661	45	1	1	4	1	0	0	1	0	0	1	1	0.05	0.0441173242	0.0452278451	7.9	0	0	1	0		3	108	142	156	152	142	106	1							1.4205607477	0	0	94.5	0	104.5	170.5	171.5	26.294758136	1.9000764728	2	0	0	0
1662	61	2	0	3	0	0	0	0	0	0	1	1	0.01	0.0095158018	0.0289683916	2.8	0	0	1	0		4	142	144	150	142	142	146	1							0.9861111111	0	0	71.8	0	95	120	165	19.99338843	1.5913826413	1	5.455	5.255	5.405
1663	45	1	1	1	0	0	0	0	0	0	0	1	0.04	0.0380908081	0.0460674435	3.9	0	0	1	0		4	126	130	146	146	134	122	1							1.1774193548	0	0	100	0	107	189	174.6	28.122010841	2.0110601839	2	1.4	4.205	1.445
1664	46	1	0	2	0	0	0	0	0	0	1	1	0.01	0.0257825701	0.0584677494	6.3	1	0	3	0		1	142	150	156	156	152	140	1							1.1063829787	0	0	91	0	101.2	151.5	164.2	25.488212141	1.7509253564	2	0	0	0
1665	52	1	0	3	0	0	0	0	0	0	1	1	0.01	0.0203779631	0.0547409115	3.9	0	0	2	0		2	126	140	152	150	146	128	1							1.1811023622	0	0	85.6	0	103.8	157.5	172.6	23.981261304	1.8456338139	1	0	0	0
1666	47	1	1	4	1	0	1	0	0	0	1	1	0.04	0.043688082	0.072550498	5.6	1	0	1	0		2	122	146	138	146	134	126	1							1.1774193548	0	0	106.5	0	110.3	214.7	183.5	28.922308429	2.2009566864	2	0	0	0
1667	75	4	1	1	0	0	0	0	0	0	1	1	0.25	0.2227354178	0.3167663041	30	0	1	4	1		1	134	162	160	162	158	136	1							1.2	0	0	96	0	100.6	180	177.6	25.88568298	1.9942687735	2	1261.03	988.355	956.015
1668	71	3	1	4	1	0	1	0	0	0	1	1	0.16	0.1718353694	0.1994596773	30	1	1	2	1		1	126	140	136	134	146	130	1							1.09375	0	0	75.6	0	87.2	124.6	153.7	23.924526609	1.5359619222	1	0	0	0
1669	64	2	0	1	0	0	0	0	0	0	1	1	0.04	0.1677269491	0.1242962254	13.7	0	0	2	0		3	134	136	138	148	144	136	1							1.0222222222	0	0	92.5	0	108.5	159	165	26.491239669	1.7935618792	2	554.93	493.48	415.86
1670	45	1	0	4	1	0	0	0	0	1	1	1	0	0.0053178326	0.0152355398	2	0	0	1	0		1	104	108	110	108	106	106	1							1.0285714286	0	0	69	0	103.5	124.8	164.2	20.9962302	1.6124396239	1	0	0	0
1671	49	1	1	1	0	0	0	0	0	0	1	1	0.03	0.0295000851	0.0363305346	3.3	0	0	1	0		4	118	154	162	154	162	124	1							1.3388429752	0	0	81.6	0	90.4	152.4	173	23.097544188	1.8230507685	1	0	0	0
1672	68	3	0	1	0	0	0	0	0	0	1	1	0.08	0.0539012881	0.0831475726	15.9	1	1	3	0		4	128	144	150	134	104	118	1							1.046875	0	0	96	0	98	144	163.1	24.554303292	1.7052179997	1	446.985	433.9	353.9
1673	58	2	0	1	0	0	0	0	0	0	1	1	0.02	0.0243475573	0.0530315167	4.5	0	0	1	0		2	122	138	140	142	140	124	1							1.1382113821	0	0	102.6	0	121.4	196.5	167.3	31.845180782	1.9822588721	3	0	0	0
1674	48	1	0	4	1	1	0	0	0	0	1	1		0.0317734018	0.0640499588	4.5	1	0	1	3	2	3	122	138	142	148	146	114	1							1.2033898305	0	0	98.6	0	115.2	187	147.9	38.777365881	1.7750326108	3	0	0	0
1675	46	1	0	3	0	0	0	0	0	0	1	1	0	0.0120214146	0.0283425968	3.3	0	0	2	0		1	128	126	134	140	132	124	1							1.0634920635	0	0	88.4	0	107.4	167.2	169.7	26.335746572	1.8699994513	2	0	0	0
1676	61	2	0	2	0	0	0	0	0	0	1	1	0.01	0.0162735025	0.0441626177	3.3	0	0	1	0		1	104	118	114	120	114	110	1							1.1028037383	0	0	76.2	0	91.1	130	161.9	22.496901182	1.6239648221	1	0	0	0
1677	51	1	0	2	0	0	0	0	0	0	1	1	0	0.0053390895	0.0200010057	2	0	0	1	0		1	120	124	130	134	126	118	1							1.0924369748	0	0	65.2	0	87.1	108.5	161.4	18.892773732	1.5004945613	1	0	0	0
1678	74	3	1	2	0	0	0	0	0	0	1	1	0.2	0.1897940205	0.2576923503	30	0	1	5	0		3	172	192	198	190	184	160	1							1.1046511628	0	0	84.5	0	91	136	175	20.143542857	1.7514726045	1	88.085	98.835	81.6
1679	53	1	0	1	0	0	0	0	0	0	1	1	0.01	0.0136381701	0.0436039886	5.3	0	0	3	0		4	132	124	130	128	146	140	1							0.9558823529	0	0	115.7	0	122.6	231.2	171.3	35.73930886	2.1608053335	3	26.405	28.04	18.755
1680	76	4	1	1	0	0	0	0	0	0	1	1	0.2	0.1328106871	0.2019414033	21.6	0	0	1	0		1	122	132	130	138	126	126	1							1.064516129	0	0	109.6	0	102.5	199.8	177.7	28.700778313	2.0855624226	2	2144.245	1865.965	1683.395
1681	69	3	0	2	0	0	0	0	0	0	1	1	0.02	0.0202372636	0.0326583827	4.5	0	0	1	1		2	148	156	158	158	164	152	1							1.0533333333	0	0	81.6	0	88.5	116.1	163.3	19.748444607	1.5574546319	1	5.14	7.71	4.08
1682	48	1	1	2	0	0	0	0	0	0	1	1	0.05	0.0441173242	0.0557512187	6.7	1	1	1	1		1	108	120	116	116	118	112	1							1.0727272727	0	0	87.8	0	96.1	151	161.5	26.260617853	1.7275754022	2	34.35	32.945	19
1683	56	2	0	1	0	0	0	0	0	0	1	1	0.01	0.0073086978	0.0257225016	2.4	0	0	1	0		4	104	114	138	138	130	106	1							1.3142857143	0	0	123.7	0	130	223.5	174.4	33.331711346	2.1577984409	3	0	0	0
1684	74	3	0	3	0	0	0	0	0	0	1	1	0.05	0.0478613625	0.0440767855	11.7	1	1	2	0		2	148	154	150	160	154	142	1							1.0620689655	0	0	114	0	121	212.7	165	35.438280992	2.0296622306	3	837.83	671.745	634.795
1685	46	1	0	1	0	0	0	0	0	0	1	1	0	0.0037094109	0.0136061981	1.5	0	0	1	0		3	108	110	120	126	112	102	1							1.1428571429	0	0	77.2	0	92.2	115.3	160.8	20.22694364	1.5356122402	1	0	0	0
1686	68	3	1	1	0	0	0	0	0	0	1	1	0.16	0.1626920937	0.1747326851	21.6	1	1	1	0		1	122	132	118	126	136	110	1							1.0819672131	0	0	101.2	0	103.4	184.3	179.2	26.03288923	2.0275195415	2	1170.85	1090.69	957.29
1687	48	1	0	1	0	0	0	0	0	0	1	1	0.01	0.02879374	0.0369161444	3.3	0	0	1	0		2	102	104	120	118	104	100	1							1.1683168317	0	0	73.6	0	90.8	126.3	175.8	18.536966068	1.702871326	1	0	0	0
1688	72	3	1	1	0	0	0	0	0	0	1	1	0.3	0.5487726576	0.4905831944	30	1	1	3	1		4	144	156	160	146		142	0				1			1.020979021	0	0	120.5	0	117.5	217	179.4	30.58355052	2.1750206387	3	2516.415	2031.01	1798.16
1689	53	1	0	3	0	0	0	0	0	0	1	1	0.01	0.0272740596	0.0391943446	2.8	0	0	2	0		3	122	142	136	160	150	134	1							1.0597014925	0	0	81	0	99.7	137.5	162.9	23.503556058	1.6705833944	1	0	0	0
1690	54	1	1	3	0	0	0	0	0	0	1	1	0.06	0.0590880938	0.0737686618	6.7	0	0	1	0		2	108	110	112	120		116	0				1	1		1	0	0	101	0	115.5	236	195.4	28.037283309	2.3980301228	2	0	0	0
1691	46	1	0	4	1	0	0	1	0	0	1	1	0.01	0.0371098435	0.0624343942	5.3	0	0	2	0		2	130	138	134	154	150	134	1							1.0454545455	0	0	127.8	0	125.2	216.1	154.6	41.011800264	1.9491797158	4	0	0	0
1692	61	2	0	4	1	1	0	0	0	0	1	1	0.03	0.0736782661	0.0743158874	8.6	0	0	1	1		2	120	158	158	150	150	122	1							1.2396694215	0	0	120.5	0	120.2	178.3	152	35.005574792	1.7742820114	3	9.115	10.515	9.105
1693	69	3	1	3	0	0	0	0	0	0	1	1	0.25	0.2604165889	0.3331279813	30	1	1	5	1		3	200	84	136	90		198	0					0		0.4522613065	0	0	112.5	0	114	208	171.4	32.115504276	2.0667192635	3	801.03	661.815	589.31
1694	56	2	0	2	0	0	0	0	0	0	1	1	0.01	0.0193554484	0.0480886852	3.9	0	0	1	1		3	106	124	128	130	126	104	1							1.219047619	0	0	79.2	0	91.4	111	153.6	21.340942383	1.4616474214	1	0	0	0
1695	48	1	0	1	0	0	0	0	0	0	1	1	0.02	0.0173913213	0.0434214408	8.6	0	1	4	0		3	136	140	146	152	142	144	1							1.0428571429	0	0	86.9	0	112.6	188	166.3	30.835173521	1.9369155866	3	0	0	0
1696	80	4	0	3	0	0	0	0	0	0	1	1		0.2821783153	0.233669172	30	1	0	3	3	2	2	134	152	160	148	156	124	1							1.1641791045	0	0	89	0	96	139	162.6	23.847714492	1.6760632739	1	0	0	0
1697	80	4	1	1	0	0	0	0	0	0	1	1	0.2	0.2740849845	0.2933369947	30	1	0	1	0		1	134	120	104	114	110	140	1							0.8321167883	0	0	106.9	0	106.9	204.2	175.7	30.004421699	2.0877569735	3	427.775	387.28	322.94
1698	56	2	1	2	0	0	0	0	0	0	1	1		0.0820105697	0.1295158908	29.4	1	0	2	3	2	2	128	156	156	156	150	128	1							1.21875	0	0	82.6	0	88.1	135.1	168.1	21.686674846	1.6963358597	1	206.32	190.66	134.665
1699	61	2	1	3	0	0	0	0	0	0	1	1	0.1	0.0919712443	0.0945352133	21.6	0	0	3	0		2	148	160	158	158	154	148	1							1.0675675676	0	0	108.6	0	102	180.5	166.3	29.605046918	1.9036908421	2	0	0	0
1700	66	3	1	4	1	1	0	0	0	0	1	1	0.25	0.3681652668	0.3418947441	30	1	1	5	1		2	162	196	182	182	192	170	1							1.156626506	0	0	93.6	0	98.9	166.5	159	29.873976504	1.7805767309	2	211.26	201.52	158.1
1701	52	1	0	1	0	0	0	0	0	0	1	1	0	0.0079307855	0.0251016433	2.8	0	1	1	0		3	114	114	122	136	126	120	1							1.0427350427	0	0	116.9	0	123.5	213.8	168.7	34.07615473	2.0670854741	3	0	0	0
1702	52	1	1	1	0	0	0	0	0	0	1	1	0.03	0.0303847091	0.0377148647	5.6	0	0	1	0		1	108	84	136	144	136	110	1							1.247706422	0	0	33.5	0	102.2	162	173	24.552507601	1.871001059	1	0	0	0
1703	79	4	1	2	0	0	0	0	0	0	1	1	0.3	0.3344952404	0.4179651369	30	0	1	5	0		2	162	174	186	180	156	152	1							1.1111111111	0	0	92.8	0	93.2	152.2	174.1	22.776666147	1.8304255266	1	2.335	3.505	2
1704	49	1	1	3	0	0	0	0	0	0	1	1	0.05	0.0804538212	0.0920805673	7.9	0	1	4	0		4	142	172	174	164	198	138	1							1.2428571429	0	0	98.7	0	111	219	181.3	30.221885269	2.2002593953	3	2.335	3.505	1.27
1705	59	2	0	3	0	0	0	0	0	0	1	1	0.02	0.0328217309	0.0822102954	7.3	0	0	3	0		3	128	138	158	156	138	128	1							1.21875	0	0	89	0	113.5	167.5	169.5	26.445297204	1.8698254066	2	0	0	0
1706	50	1	1	3	0	0	0	0	0	0	1	1		0.0812286333	0.1281964054	25.3	0	1	4	2		1	140	154	156	158	154	142	1							1.1063829787	0	0	93.4	0	102.5	179	172.4	27.318166892	1.9471471805	2	96.19	107.48	78.985
1707	50	1	1	3	0	0	0	0	0	0	1	1	0.05	0.036624944	0.0654161203	9.4	0	0	2	1		4	136	138	176	168	142	140	1							1.2173913043	0	0	89.5	0	99.6	186.3	179.9	26.111004168	2.0426068505	2	0	0	0
1708	65	3	0	3	0	0	0	0	0	0	1	1	0.01	0.0091991706	0.0223787596	3.9	0	1	1	0		2	144	144	130	144	128	134	1							1	0	0	134.7	0	122.8	228.8	157.7	41.731661821	2.0260189987	4	0	0	0
1709	59	2	1	2	0	0	0	0	0	0	1	1	0.1	0.0689791184	0.0931378599	13.2	0	0	2	0		1	124	138	142	142	140	126	1							1.136	0	0	87.4	0	97	145.2	170.3	22.709646098	1.7656847216	1	110.76	112.15	82.57
1710	61	2	1	1	0	0	0	0	0	0	1	1		0.0992384474	0.1108434659	18.4	1	0	1	3	2	4	128	132	128	144	128	126	1							1.0393700787	0	0	114	0	112	228	181.4	31.42920006	2.2391390671	3	0	0	0
1711	74	3	0	1	0	0	0	0	0	0	1	1	0.02	0.0149573814	0.0212493741	5.3	1	1	1	1		3	128	136	134	140	136	132	1							1.0461538462	0	0	98.6	0	106.4	162	151	32.228060173	1.6953091083	3	159.27	164.72	134.96
1712	66	3	1	3	0	0	0	0	0	0	1	1	0.08	0.0388451526	0.0680060815	7.9	0	0	1	0		4	114	130	130	134	136	118	1							1.1206896552	0	0	94	0	107.9	183.8	165.6	30.401701323	1.912547847	3	486.235	433.195	375.61
1713	56	2	0	2	0	0	0	0	0	0	1	1	0.01	0.0226754831	0.0567561735	3.9	0	0	1	0		1	110	110	124	122	108	108	1							1.119266055	0	0	87.7	0	98.3	132.5	152.3	25.911294922	1.566195261	2	2.805	4.205	2.355
1714	61	2	0	3	0	0	0	0	0	0	1	1	0.02	0.0495232541	0.0697249064	7.3	1	1	2	0		4	126	152	158	164	154	134	1							1.2153846154	0	0	100.8	0	110	187.5	167.9	30.169834351	1.9482021697	3	0	0	0
1715	67	3	0	1	0	0	0	0	0	0	1	1	0.05	0.1328604799	0.192061768	13.7	1	0	2	1		2	130	144	140	138	142	122	1							1.126984127	0	0	88.5	0	97.1	158.7	167.5	25.657855202	1.8117683118	2	25.505	39.135	19.6
1716	46	1	1	4	1	0	1	0	0	0	1	1	0.08	0.0467805877	0.067593762	6.7	0	0	1	0		3	110	132	132	132	128	110	1							1.2	0	0	91	0	104.6	202.5	177.7	29.088626668	2.0974941065	2	0	0	0
1717	49	1	0	1	1	0	0	0	0	0	1	1	0	0.0046432035	0.017422669	1.5	0	0	1	0		3	112	128	132	128	128	106	1							1.1743119266	0	0	81.8	0	101.3	161	164.4	27.020619106	1.7983596068	2	0	0	0
1718	53	1	0	4	1	1	0	0	0	0	1	1	0.01	0.0328863475	0.0528743641	4.5	1	0	1	0		4	118	126	132	128	130	126	1							1.0655737705	0	0	95.2	0	100.7	139.5	155.9	26.0348466	1.628186686	2	0	0	0
1719	59	2	1	1	0	0	0	0	0	0	1	1	0.1	0.0716908487	0.1260260402	15.6	0	0	2	0		3	134	152	164	160	164	128	1							1.2519083969	0	0	97	0	102.5	188	175	27.845485714	2.0098627378	2	525.495	430.395	381.615
1720	65	3	0	3	0	0	0	0	0	0	0	0	0.06	0.1821575712	0.1183246837	18.5	1	1	4	1		4	146	178	202	186	178	138	1							1.3098591549	0	0	97.5	0	107.7	170.5	159.4	30.438328172	1.8019121769	3	0	0	0
1721	65	3	1	1	0	0	0	0	0	0	1	1	0.16	0.1641849723	0.2093974664	25.3	0	0	1	0		1	118	132	130	130	138	114	1							1.1379310345	0	0	104.5	0	107	183	182	25.060016906	2.0442791386	2	143.695	119.16	101.23
1722	52	1	0	1	0	0	0	0	0	0	1	1	0.02	0.0207853173	0.0456808845	7.3	0	1	2	0		1	126	120	130	120	110	128	1							0.9448818898	0	0	96	0	103	148.8	169.8	23.409956423	1.7803598653	1	0	0	0
1723	52	1	1	1	0	0	0	0	0	0	1	1	0.08	0.0885296615	0.108352594	9.4	0	0	2	0		2	100	120	130	134	130	110	1							1.1818181818	0	0	98.3	0	104.3	181.5	178.5	25.838853188	2.0086626523	2	2.725	4.09	1.65
1724	57	2	0	3	0	0	0	0	0	0	1	1	0.08	0.121016764	0.1518521382	11.7	1	0	1	0		1	102	92	98	104	90	102	1							0.9607843137	0	0	100.4	0	100.2	150	150.3	30.119401915	1.6352372567	3	0	0	0
1725	55	2	0	1	0	0	0	0	0	0	1	1	0.01	0.0068914051	0.0247220886	2.4	0	0	1	0		3	110	102	118	118	108	112	1							1.0630630631	0	0	76.5	0	90.5	118.5	166.5	19.389335281	1.5933175826	1	0	0	0
1726	47	1	1	1	0	0	0	0	0	0	1	1	0.06	0.0602450593	0.0673319226	7.9	1	1	1	0		4	112	146	156	160	146	126	1							1.2380952381	0	0	105	0	105.1	197.2	165.7	32.578789204	1.9714736779	3	0	0	0
1727	74	3	1	2	0	0	0	0	0	0	1	1	0.25	0.4165467878	0.3795465191	30	0	1	5	0		1	138	150	158	156	156	144	1							1.1063829787	0	0	84	0	92.5	138.2	171.2	21.388167089	1.7356129101	1	80.38	60.28	57.57
1728	51	1	0	4	1	0	0	1	0	0	1	1		0.0935969139	0.1263504685	13.7	1	1	1	3	2	3	118	146	144	150	148	120	1							1.2268907563	0	0	136.7	0	131.9	265.2	169.6	41.821043966	2.27404583	4	0	0	0
1729	72	3	0	1	0	0	0	0	0	0	1	1	0.11	0.1437582192	0.0837273211	30	1	1	4	1		1	170	182	174	176	184	162	1							1.0963855422	1	1	99.8	1	100.9	153.8	172.8	23.363715278	1.8286154301	1	0.78	2.335	0.565
1730	55	2	0	2	0	0	0	0	0	0	1	1	0.01	0.018256699	0.0462392764	3.9	0	0	1	0		1	96	110	118	112	92	98	1							1.1546391753	0	0	78	0	94.5	120.5	165.1	20.052380933	1.5948977685	1	0	0	0
1731	52	1	0	4	1	0	1	0	0	0	1	1	0.01	0.0177395147	0.0394405773	2.8	0	0	1	0		1	164	184	176	174	182	162	1							1.1165644172	0	0	94	0	100.2	145.5	154.8	27.541914548	1.6491017133	2	0	0	0
1732	48	1	0	4	1	0	0	0	0	0	1	1	0	0.0066950853	0.0198175093	2.8	0	1	1	0		4	144	138	160	140	134	140	1							0.985915493	0	0	107	0	120.1	231.2	161.2	40.358108233	2.0676699076	4	0	0	0
1733	47	1	0	3	0	0	0	0	0	0	1	1	0	0.0057940215	0.0235655822	2.8	0	0	3	0		3	146	168	152	164	170	148	1							1.1428571429	0	0	83.3	0	106.1	150	167.2	24.33838511	1.766573903	1	0	0	0
1734	59	2	0	1	0	0	0	0	0	0	1	1	0.04	0.0850807114	0.1360595639	13.7	1	1	6	0		1	172	146	168	180	166	170	1							0.9824561404	0	0	104	0	109.5	140.8	151.8	27.716102423	1.6033372776	2	0	0	0
1735	46	1	1	2	0	0	0	0	0	0	1	1	0.02	0.0228238447	0.0406204788	3.3	0	0	1	0		1	120	128	130	136	122	122	1							1.0743801653	0	0	86.3	0	96	154.2	173.8	23.155697924	1.8383096669	1	124.3	97.435	97.835
1736	54	1	1	1	0	0	0	0	0	0	1	1	0.12	0.1232577306	0.1632232254	15.6	0	0	1	0		1	108	126	126	132	130	100	1							1.2115384615	0	0	99.1	0	101.8	158	167.3	25.605794216	1.806801933	2	0	0	0
1737	51	1	1	1	0	0	0	0	0	0	1	1	0.08	0.0579526556	0.0899374154	15.6	0	1	3	0		4	144	170	170	158	160	132	1							1.1111111111	0	0	86.5	0	100.5	168.5	177.1	24.368894553	1.9351299918	1	0	0	0
1738	69	3	0	4	1	1	0	0	0	0	1	1		0.1415152364	0.1067373266	11.7	1	0	1	3	2	2	138	158	166	164	166	142	1							1.1857142857	0	0	118.6	0	116.4	196.8	160.7	34.567373838	1.9264995105	3	82.015	98.835	63.085
1739	75	4	1	1	0	0	0	0	0	0	1	1	0.25	0.4324437532	0.3940175465	30	0	1	5	0		2	156	170	150	190	176	168	1							1.0119047619	0	0	89	0	97.5	159.6	180	22.344	1.9134110185	1	1130.285	977.24	892.72
1740	83	4	1	2	0	0	0	0	0	0	1	1	0.16	0.0937392777	0.162130558	18.4	0	0	1	0		2	128	146	144	140	150	126	1							1.1496062992	0	0	100.2	0	96.3	137	162.6	23.504581909	1.6657712447	1	1090.465	888.825	835.685
1741	69	3	0	1	0	0	0	0	0	0	1	1	0.02	0.0202372636	0.0326583827	6.3	0	0	1	0		2	110	116	122	124	110	110	1							1.1090909091	0	0	92.6	0	99	143.5	171.2	22.20840794	1.76359562	1	53.275	62.385	41.265
1742	78	4	1	3	0	0	0	0	0	0	1	1	0.2	0.1165157247	0.1396668502	29.4	0	1	1	0		3	118	132	132	124	126	120	1							1.0588235294	0	0	102	0	108	166	160.8	29.121185119	1.7928751468	2	100.47	141.355	86.615
1743	51	1	0	1	0	0	0	0	0	0	1	1	0.01	0.01595385	0.0388413313	3.9	0	0	1	0		1	116	130	132	150	126	114	1							1.147826087	0	0	86.5	0	101.5	145.3	164	24.504788816	1.7185865289	1	0	0	0
1744	45	1	0	1	0	0	0	0	0	0	1	1	0.01	0.016533791	0.0283412	3.9	1	1	1	0		2	144	148	162	172	174	134	1							1.125	0	0	135.3	0	148.2	271.8	159.3	48.583740305	2.195882927	4	0	0	0
1745	62	2	0	1	0	0	0	0	0	0	1	1	0.01	0.0138428515	0.034451047	2.8	0	0	1	0		3	122	106	146	138	118	128	1							1.104	0	0	79.2	0	93.2	121.5	159.8	21.582203035	1.563092961	1	97.9	83.41	80.92
1746	75	4	1	4	1	1	0	0	0	0	1	1	0.3	0.2227354178	0.3167663041	30	1	1	4	0		3	168	184	190	190	188	164	1							1.1445783133	0	0	102.8	0	96.3	177.2	170.6	27.617140525	1.9241042629	2	2217.145	2001.95	1814.275
1747	65	3	0	1	0	0	0	0	0	0	1	1	0.01	0.0113365882	0.0289661082	4.5	1	1	1	0		1	134	132	146	134	144	128	1							1.0992366412	0	0	111.1	0	113	171	156.2	31.791212881	1.7778242291	3	0	0	0
1748	80	4	0	4	1	1	0	0	0	0	1	1	0.11	0.0576387002	0.0533804098	15.9	0	1	5	0		3	172	170	184	190	180	174	1							1.063583815	0	0	84.7	0	86.3	102.3	141.3	23.241510812	1.3289141907	1	60.165	54.325	47.42
1749	53	1	1	1	0	0	0	0	0	0	1	1	0.06	0.0463260662	0.0750511685	6.7	0	0	1	0		1	126	136	142	142	132	122	1							1.1451612903	0	0	88.2	0	96	166.2	172.9	25.218199657	1.890672384	2	0	0	0
1750	69	3	0	3	0	0	0	0	0	0	1	1	0.08	0.0758348197	0.0862505928	21.5	0	1	5	0		1	200	218	214	230	222	198	1							1.0954773869	0	0	94.5	0	104	152.2	163.9	25.699802816	1.7520346703	2	0	0	0
1751	84	4	0	3	0	0	0	0	0	0	1	1	0.14	0.1181020656	0.0804483953	13.7	1	1	4	0		4	182	180	180	184	180	176	1							1.0055865922	0	0	115.3	0	115.1	187.5	155.4	35.2186163	1.8419348013	3	113.325	107.245	70.925
1752	79	4	0	3	0	0	0	0	0	0	1	1	0.17	0.0576387002	0.0533804098	21.5	1	1	5	1		4	170	162	166	170	184	176	1							0.9595375723	0	0	92.3	0	105.7	152	162.3	26.174572316	1.7386460536	2	129.215	102.34	101.675
1753	69	3	1	1	0	0	0	0	0	0	1	1	0.12	0.0696476504	0.0836206296	11.2	0	0	1	0		3	132	170	176	178	166	140	1							1.2941176471	0	0	97.5	0	104.5	187.5	178.5	26.693030153	2.0366198758	2	0	0	0
1754	63	2	1	3	0	0	0	0	0	0	1	1	0.16	0.1612114427	0.2406439135	25.3	0	1	4	0		3	158	184	188	184	186	164	1							1.1552795031	0	0	84.8	0	90.8	152	174.5	22.642572721	1.8324491838	1	280.97	261.685	233.235
1755	68	3	0	3	0	0	0	0	0	0	1	1	0.11	0.0988065507	0.1290424758	18.5	1	1	4	0		4	128	156	160	162	160	128	1							1.25	0	0	113	0	138.1	283.4	160	50.2149375	2.2423512823	4	119.36	123.835	90.535
1756	56	2	0	1	0	0	0	0	0	0	1	1	0.01	0.012760015	0.0327085265	3.9	0	0	1	0		1	120	142	136	142	146	120	1							1.1833333333	0	0	94.2	0	108.8	176.5	176.3	25.758058844	1.9671893086	2	0	0	0
1757	45	1	0	1	0	0	0	0	0	0	1	1	0	0.004765218	0.0146486472	2	0	0	1	0		3	98	122	122	126	100	102	1							1.22	0	0	83.5	0	105.3	157.2	169.4	24.8484198	1.8192872544	1	0	0	0
1758	55	2	0	4	1	1	0	0	0	0	1	1	0.01	0.0120333694	0.0314408213	3.9	0	0	1	0		4	100	102	110	112	100	104	1							1.0784313725	0	0	75	0	93.4	118.5	150.5	23.731128795	1.4807815298	1	0	0	0
1759	63	2	1	4	1	1	0	0	0	0	1	1	0.25	0.2516164235	0.2980152392	30	1	1	4	1		1	148	170	160	162	170	152	1							1.1333333333	0	0	113.5	0	112.7	202	162.6	34.656390844	1.9646421251	3	336.845	337.625	278.39
1760	70	3	0	2	0	0	0	0	0	0	1	1	0.08	0.1049818525	0.1025495855	11.7	1	1	4	0		3	130	138	146	156	152	134	1							1.1060606061	0	0	98	0	101	117.5	156	21.900887574	1.5143565993	1	39.955	32.245	24.8
1761	76	4	1	3	0	0	0	0	0	0	1	1	0.25	0.2694660125	0.238860085	30	0	1	5	0		2	164	200	206	198	198	130	1							1.2073170732	0	0	97.8	0	105	177.5	177.5	25.554929577	1.9816403574	2	0	0	0
1762	71	3	1	1	0	0	0	0	0	0	1	1	0.1	0.0774246518	0.1294048529	18.4	0	0	1	0		3	118	152	152	152	146	116	1							1.2991452991	0	0	84.2	0	94.6	131.5	160.5	23.155210062	1.6216591391	1	0	0	0
1763	52	1	0	3	0	0	0	0	0	0	1	1	0.01	0.0099714308	0.0270492116	4.5	0	1	1	0		4	114	140	148	130	140	110	1							1.25	0	0	91.5	0	111	183.5	170.3	28.699862665	1.9503954552	2	0	0	0
1764	51	1	1	2	0	0	0	0	0	0	1	1	0.06	0.0579526556	0.0899374154	11.2	0	0	3	0		1	130	164	166	168	166	134	1							1.2575757576	0	0	93.2	0	101.3	182.2	175.5	26.83287311	1.9873790085	2	0	0	0
1765	80	4	0	1	0	0	0	0	0	0	1	1	0.11	0.0220345322	0.0316659347	11.7	0	1	3	0		4	152	150	160	148	158	164	1							0.9634146341	0	0	79	0	97.3	122	149.6	24.726900969	1.4927086886	1	106.32	105.85	89.975
1766	64	2	0	3	0	0	0	0	0	0	1	1	0.01	0.010883675	0.0291970627	2.8	0	0	1	0		3	90	100	110	94	106	94	1							1.152173913	0	0	76	0	86.6	104	156.6	19.236358832	1.4418162665	1	7.01	11.915	5.475
1767	62	2	1	3	0	0	0	0	0	0	1	1		0.0644694874	0.0748724122	25.3	1	1	4	3	2	4	148	184	190	180	186	152	1							1.24	0	0	103.7	0	112.6	210.1	180.3	29.316197906	2.1531520592	2	0	0	0
1768	65	3	1	1	0	0	0	0	0	0	1	1	0.12	0.0919712443	0.1167049049	21.6	0	1	2	0		2	134	140	154	154	162	132	1							1.1578947368	0	0	94	0	103	167	161.5	29.043199877	1.8031269705	2	0	0	0
1769	47	1	0	4	1	1	0	0	0	0	1	1	0	0.0124717008	0.0330005965	2.4	0	0	1	0		2	110	126	124	130	134	106	1							1.1666666667	0	0	106.7	0	118.9	187	158	33.97820862	1.8621119972	3	0	0	0
1770	78	4	0	3	0	0	0	0	0	0	1	1	0.08	0.0178984471	0.0244723669	10	0	0	3	0		3	120	144	140	120	144	130	1							1.1076923077	0	0	102	0	115.5	160	144.4	34.80636275	1.6326155741	3	190.035	147.785	150.32
1771	64	2	0	4	1	1	0	0	0	0	1	1	0.02	0.0517427098	0.0660202505	5.3	0	0	1	0		3	128	146	146	136	140	122	1							1.12	0	0	97.3	0	100.2	133.3	149.2	27.162237923	1.5469701639	2	0	0	0
1772	56	2	0	1	0	0	0	0	0	0	1	1	0.01	0.0113253217	0.0315660689	3.3	0	0	1	0		2	110	108	108	112	110	110	1							0.9818181818	0	0	88.1	0	100	151.7	164	25.584146341	1.7503600361	2	4.675	7.01	4.57
1773	54	1	0	4	1	0	0	1	0	0	1	1	0.02	0.0527599144	0.0582424088	4.5	0	0	1	0		4	118	124	132	136	128	120	1							1.1092436975	0	0	90.5	0	97	121.7	155.1	22.947745698	1.5306953981	1	2.335	3.505	1.22
1774	55	2	0	4	1	0	0	1	0	0	1	1	0.01	0.0068914051	0.0247220886	2.4	0	0	1	0		2	118	126	130	138	134	118	1							1.1016949153	0	0	80.6	0	103	147	158.4	26.575413223	1.6841435181	2	95.8	79.905	81.275
1775	53	1	0	1	0	0	0	0	0	0	1	1	0.01	0.0106375283	0.0285920328	3.3	0	0	1	0		1	118	108	132	128	122	110	1							1.1228070175	0	0	85.5	0	111	160.5	167.2	26.042072068	1.8181089971	2	0	0	0
1776	68	3	0	4	1	1	0	0	0	0	1	1	0.08	0.0539012881	0.0831475726	15.9	1	1	3	1		1	132	152	146	148	150	112	1							1.1363636364	0	0	109.3	0	110.8	171.2	150.2	34.422066628	1.7289065781	3	1.17	3.505	1.03
1777	67	3	1	2	0	0	0	0	0	0	1	1	0.16	0.2494550056	0.2735801215	25.3	0	0	1	0		2	126	136	134	138	142	126	1							1.0793650794	0	0	80.9	0	88.1	121.3	154.1	23.170135273	1.5214037445	1	62.385	53.975	45.155
1778	63	2	1	3	0	0	0	0	0	0	0	0	0.12	0.0910991323	0.1541357994	18.4	0	1	4	0		2	158	170	190	186	170	156	1							1.1847133758	0	0	111.8	0	114.2	221.5	172.6	33.726027802	2.133463104	3	0	0	0
1779	69	3	1	3	0	0	0	0	0	0	1	1	0.1	0.0620217015	0.1026358018	13.2	0	0	3	0		1	136	172	184	180	186	144	1							1.3142857143	0	0	96.7	0	103.1	176	176	25.772727273	1.9623943976	2	0	0	0
1780	53	1	1	2	0	0	0	0	0	0	1	1	0.08	0.0804538212	0.1234351313	18.4	0	1	4	0		1	162	186	198	192	180	156	1							1.2075471698	0	0	82.8	0	91.1	141	167.9	22.687715432	1.7259436203	1	4.205	6.31	2.64
1781	62	2	1	4	1	0	0	0	1	0	1	1	0.06	0.0319174428	0.0564114913	6.7	0	0	1	0		1	132	160	164	168	160	134	1							1.2330827068	0	0	98.8	0	102.5	176.3	179.5	24.819695688	1.9920520803	1	0	0	0
1782	82	4	0	3	0	0	0	0	0	0	0	0		0.1974994048	0.1153598306	30	1	1	5	3	2	1	156	92	94	132	132	164	1							0.5875	0	0	91.2	0	105.3	151	161.4	26.293168972	1.7267997992	2	364.035	348.375	302.44
1783	68	3	1	3	0	0	0	0	0	0	1	1	0.2	0.1897940205	0.2341156849	18.4	0	0	1	0		4	116	128	122	74	84	112	1							0.7368421053	0	0	103	0	99.1	179.6	176.7	26.091934475	1.985058989	2	148.14	145.095	127.74
1784	58	2	0	4	1	1	0	0	0	0	1	1	0.02	0.0801000045	0.1034651984	7.3	1	0	2	1		1	126	136	136	148	146	132	1							1.0542635659	0	0	130.9	0	130.5	208.7	154.3	39.761580848	1.917825393	3	58.605	74.77	46.335
1785	58	2	0	4	1	1	0	0	0	0	1	1	0.01	0.0290788733	0.0702180685	4.5	0	0	2	0		4	120	132	136	132	132	128	1							1.064516129	0	0	94.3	0	107.7	169.3	153.9	32.422967751	1.7513539812	3	0	0	0
1786	55	2	1	1	0	0	0	0	0	0	1	1	0.05	0.0225993295	0.0405731628	5.6	0	0	1	0		3	120	148	154	154	150	124	1							1.262295082	0	0	92.9	0	99.2	182.5	167.9	29.365305435	1.9259508567	2	5.06	7.595	2.89
1787	60	2	1	1	0	0	0	0	0	0	1	1	0.06	0.0312954304	0.0412696054	6.7	0	0	1	0		4	102	110	120	122	104	106	1							1.1538461538	0	0	87.8	0	96.5	157.5	172.1	24.120808646	1.8417560093	1	0	0	0
1788	60	2	1	3	0	0	0	0	0	0	1	1	0.2	0.2694660125	0.3310038912	30	0	1	4	0		2	140	166	172	166	164	144	1							1.1690140845	0	0	95.2	0	104.4	210	181	29.07603553	2.1587725862	2	26.675	21.61	17.865
1789	45	1	0	4	1	1	0	0	0	0	1	1	0	0.0027796894	0.0095582927	1.2	0	0	1	0		3	106	116	122	130	126	100	1							1.1844660194	0	0	65.3	0	90.2	111.7	156.5	20.68700099	1.4855669325	1	0	0	0
1790	45	1	1	3	0	0	0	0	0	0	1	1	0.06	0.0546717938	0.0613310156	5.6	1	0	1	0		2	120	120	128	128	136	126								1.0406504065	0	0	103.8	0	106.8	207	173.4	31.228074377	2.0799108321	3	14.605	12.85	10.765
1791	72	3	1	4	1	0	0	0	1	0	1	1	0.2	0.2169255449	0.2785780059	30	1	1	3	1		3	164		144	160	156	164	0						1	0.8780487805	1	0	119.4	0	111.5	210.5	165.9	34.692242544	2.0286984613	3	379.69	386.235	306.705
1792	49	1	1	2	0	0	0	0	0	0	1	1	0.02	0.0264682351	0.0467982736	3.3	0	0	1	0		2	128	140	142	150	142	132	1							1.0923076923	1	0	82.4	0	87.3	125.8	154.1	24.029703358	1.5451402753	1	0	0	0
1793	58	2	1	1	0	0	0	0	0	0	1	1	0.06	0.0472394573	0.064223503	13.2	0	0	2	0		3	132	154	162	160	158	124	1							1.25	0	0	103.5	0	102	203.5	184.2	27.205593693	2.1573548325	2	9.81	9.81	6.25
1794	54	1	0	1	0	0	0	0	0	0	1	1	0.01	0.031092883	0.0536391071	8.6	1	1	1	0		1	150	158	174	164	160	144	1							1.1156462585	0	0	104	0	108.8	177	167.7	28.548295736	1.8994236272	2	0	0	0
1795	50	1	0	3	0	0	0	0	0	0	1	1	0.01	0.0077280311	0.0229884417	2.8	0	0	1	0		1	112	112	110	112	96	112	1							1	0	0	82	0	104	154	167.8	24.809033968	1.7910891464	1	0	0	0
1796	70	3	1	1	0	0	0	0	0	0	1	1		0.2835128253	0.3682659942	30	1	1	4	2		1	154	146	180	172	174	148	1							1.1523178808	0	0	103.5	0	115.5	215.2	176.8	31.228476075	2.1445161927	3	515.005	516.37	374.84
1797	58	2	0	3	0	0	0	0	0	0	1	1	0.03	0.0350558042	0.0831634922	8.6	0	0	3	0		1	134	152	156	138	158	136	1							1.1555555556	0	0	103.5	0	122.5	189.8	157	34.927696864	1.8653050405	3	0	0	0
1798	49	1	0	3	0	0	0	0	0	0	1	1				1.2	0	0	1	0		4	96	98	102	108	96	102	1							1.0303030303	0	0	81	0	108	158	159	28.348878604	1.7413613641	2	0	0	0
1799	46	1	1	1	0	0	0	0	0	0	1	1	0.02	0.0208800831	0.0407104883	4.7	0	0	2	0		4	126	148	140	138	146	130	1							1.140625	0	0	107	0	112.2	224	186.7	29.149588503	2.2692469775	2	0	0	0
1800	70	3	1	3	0	0	0	0	0	0	1	1	0.3	0.4040894561	0.4267555983	30	1	1	6	0		2	220	144	140	146	132	210	1							0.6545454545	0	0	100.3	0	104.5	191.6	179.4	27.003724791	2.0629375685	2	1505.875	1193.955	1183.84
1801	73	3	1	1	0	0	0	0	0	0	1	1	0.16	0.2038724983	0.2923960146	30	0	1	4	0		1	170	202	194	198	204	176	1							1.1676300578	0	0	87.7	0	98.5	176.8	176.3	25.801840247	1.9686096722	2	157.13	162.385	117.06
1802	52	1	0	1	0	0	0	0	0	0	1	1	0.01	0.0258335144	0.043268407	3.9	0	0	1	0		2	110	110	114	114	112	110	1							1.0363636364	0	0	68	0	89.5	115	168.1	18.460159936	1.5840901801	1	0	0	0
1803	65	3	0	3	0	0	0	0	0	0	1	1	0.02	0.016370631	0.045757696	6.3	0	0	3	0		4	144	172	174	164	162	140	1							1.1549295775	0	0	95.9	0	101.6	143.8	146.3	30.474969503	1.5750574178	3	0	0	0
1804	57	2	1	1	0	0	0	0	0	0	1	1	0.08	0.0562890455	0.0902897098	13.2	0	1	1	0		3	116	154	162	154	152	114	1							1.3391304348	0	0	117	0	122.5	267	185	35.386764061	2.4289217092	3	0	0	0
1805	61	2	1	1	0	0	0	0	0	0	1	1	0.08	0.0477027144	0.0819718675	7.9	0	0	1	0		1	98	106	122	116	114	96	1							1.1958762887	0	0	83.5	0	97.9	158.4	185.5	20.880476021	1.949359843	1	0	0	0
1806	67	3	1	1	0	0	0	0	0	0	1	1	0.06	0.0280817468	0.0375008936	6.7	0	0	1	0		1	108	136	134	130	132	110	1							1.2110091743	0	0	96.6	0	103.7	179.3	179	25.383252707	2.0023352728	2	0	0	0
1807	51	1	0	3	0	0	0	0	0	0	1	1	0.01	0.0082778013	0.0245612313	2.8	0	0	1	0		1	120	130	130	130	128	128	1							1.0483870968	0	0	70.2	0	93.5	123.6	166.4	20.248127774	1.6214021175	1	50.235	54.91	42.66
1808	46	1	1	1	0	0	0	0	0	0	1	1	0.06	0.0573928921	0.0642638904	5.6	0	0	1	0		1	108	136	146	156	138	118	1							1.2372881356	0	0	98	0	104	163	167.7	26.290238446	1.8340574257	2	0	0	0
1809	73	3	1	1	0	0	0	0	0	0	1	1	0.12	0.0774246518	0.1007180618	21.6	0	0	2	0		4	144	156	170	172	158	142	1							1.1888111888	0	0	98.5	0	103.5	183	177.5	26.346772466	2.0075078381	2	0	0	0
1810	50	1	0	1	0	0	0	0	0	0	1	1	0	0.0049840033	0.0187174246	2	0	0	1	0		1	106	120	138	134	118	108	1							1.2523364486	0	0	81.9	0	98.8	147	162.8	25.158316682	1.7179322597	2	0	0	0
1811	69	3	1	3	0	0	0	0	0	0	1	1	0.16	0.2112458615	0.2288809292	18.4	0	0	1	0		3	120	114	126	130	130	110	1							1.05	0	0	85.5	0	97	161	169	25.569692938	1.834702216	2	0	0	0
1812	55	2	1	1	0	0	0	0	0	0	1	1	0.25	0.1187239488	0.1709143269	30	1	1	2	0		1	134	138	138	144	146	124	1							1.0298507463	0	0	112	0	106.3	217.8	177.5	31.356978377	2.161673674	3	0	0	0
1813	63	2	0	2	0	0	0	0	0	0	1	1	0.01	0.0335394295	0.0604532642	6.3	0	0	2	0		3	128	140	142	144	140	128	1							1.109375	0	0	75	0	91.8	108.2	147	22.712536443	1.4005492358	1	0	0	0
1814	48	1	0	4	1	0	0	1	0	0	1	1	0.02	0.040612351	0.0554811514	4.5	0	0	2	0		3	146	178	160	168	162	138	1							1.1830985915	0	0	111	0	123.5	232	159.5	41.365631234	2.0548523401	4	0	0	0
1815	46	1	0	3	0	0	0	0	0	0	1	1	0	0.0195480601	0.0395272517	3.3	1	0	2	1		1	124	114	114	126	124	116	1							0.95	0	0	134.4	0	141.7	295.5	172.3	45.150230957	2.4084658054	4	0	0	0
1816	72	3	0	1	0	0	0	0	0	0	1	1	0.06	0.0605613484	0.0719828161	13.7	0	0	3	0		4	148	156	156	156	148	140	1							1.0833333333	0	0	82	0	90.9	110	157	20.242606191	1.4793327317	1	47.9	56.78	36.66
1817	76	4	0	4	1	1	0	0	0	0	1	1		0.3356899754	0.2394865903	30	1	1	6	3	2	3	180	188	182	140	160	178	1							0.8938547486	0	0	118.4	0	115.6	164.3	153	31.836678201	1.7218447041	3	0	0	0
1818	68	3	1	1	0	0	0	0	0	0	1	1	0.12	0.1279517698	0.1299609231	25.3	0	0	3	0		4	140	154	156	168	170	138	1							1.1223021583	0	0	105.5	0	103	199.3	175.5	29.351216305	2.0646110238	2	163.095	143.695	112.655
1819	60	2	0	1	0	0	0	0	0	0	1	1	0.08	0.1001273964	0.1431582712	24.8	1	1	5	1		2	178	176	180	198	202	184	1							0.9944751381	0	0	91.5	0	111.3	162.1	162.3	27.913803766	1.7868390519	2	3.505	5.255	2.24
1820	53	1	1	2	0	0	0	0	0	0	1	1	0.1	0.1612114427	0.1961832797	18.4	0	1	4	1		1	150	176	172	178	174	154	1							1.1578947368	0	0	92.5	0	95.7	149.9	170.3	23.444737948	1.7897527611	1	83.185	107.245	73.745
1821	73	3	1	3	0	0	0	0	0	0	1	1		0.1291508602	0.2092470474	30	1	1	2	3	2	1	134	148	170	138	110	138	1							1.0147058824	0	0	112.1	0	110.5	241	178.8	34.194405657	2.2686652479	3	0	0	0
1822	80	4	0	3	0	0	0	0	0	0	1	1	0.17	0.08805796	0.0652930922	28.5	0	1	5	0		4	166	180	192	180	174	170	1							1.0714285714	0	0	88.5	0	106	148	158.2	26.823892687	1.6874567626	2	0	0	0
1823	70	3	0	1	0	0	0	0	0	0	1	1	0.05	0.0348497965	0.0561399575	8.6	0	1	4	0		2	124	120	112	116	140	132	1							0.9375	0	0	98.5	0	97.7	137.8	159.5	24.569758552	1.646755578	1	163.75	154.21	141.48
1824	78	4	0	1	0	0	0	0	0	0	1	1	0.14	0.1181020656	0.0804483953	13.7	1	1	4	0		4	164	154	174	166	176		0	0	0	0	0	0	0		0	0	121.9	0	111.8	176	149.4	35.767165046	1.7425842898	3	62.615	67.29	55.46
1825	62	2	1	2	0	0	0	0	0	0	1	1	0.16	0.1391233077	0.1880426122	21.6	0	0	3	0		4	132	146	144	126	130	126	1							1.007751938	0	0	79.2	0	90.4	132	160.7	23.185433672	1.6257439959	1	77.105	82.015	58.125
1826	45	1	1	1	0	0	0	0	0	0	1	1	0.1	0.0445506848	0.0677773712	7.9	0	0	1	0		4	122	118	148	126	124	120	1							1.041322314	0	0	108	0	108.5	212.2	179.7	29.807274785	2.1570532657	2	0	0	0
1827	49	1	0	3	0	0	0	0	0	0	1	1	0.17	0.1019466306	0.1337329621	8.6	0	0	1	0		4	130	140	140	128	140	124	1							1.1023622047	0	0	69.1	0	93.5	118	166.5	19.30752374	1.5904568938	1	0	0	0
1828	55	2	1	2							1	1	0.3	0.3317932766	0.3336335138	30	1	1	4	1		4	148	162	160	176	174	142	1							1.1172413793	0	0	88.3	0	86.7	124.4	154.1	23.762282176	1.5378086594	1	31.775	41.355	31.29
1829	74	3	1	1	0	0	0	0	0	0	1	1	0.2	0.1070452999	0.1368764731	30	0	1	4	0		2	152	190	182	188	190	148	1							1.2666666667	0	0	106.5	0	101	179.7	185.8	23.611833042	2.0591491249	1	0	0	0
1830	57	2	0	1	0	0	0	0	0	0	1	1	0.02	0.0194900782	0.0533902773	7.3	0	0	3	0		4	140	132	130	148	152	144	1							0.9295774648	0	0	82.4	0	102	122.4	163.6	20.743778433	1.594948711	1	106.98	102.53	71.615
1831	62	2	0	1	0	0	0	0	0	0	0	0	0.01	0.0154399842	0.0358167581	3.9	0	0	1	0		4	112	130	142	150	132	116	1							1.2456140351	0	0	73	0	99.2	138.2	166	22.749136304	1.6972312107	1	0	0	0
1832	68	3	1	3	0	0	0	0	0	0	1	1	0.2	0.1279517698	0.1362843317	30	0	1	3	0		2	138	166	130	106	114	160	1							0.7125	0	0	87	0	91.3	152.8	179.6	21.487393416	1.8753021168	1	192.53	191.365	140.505
1833	60	2	0	2	0	0	0	0	0	0	1	1	0.04	0.0403743784	0.0829123019	10	0	1	3	0		1	158	152	154	150	140	160	1							0.9433962264	0	0	79.8	0	87.8	115	147.6	23.944080904	1.4415540105	1	64.255	91.825	66.07
1834	70	3	0	1	0	0	0	0	0	0	1	1	0.22	0.1764815585	0.1523824027	30	1	1	4	1		3	166	170	176	182	170	156	1							1.0602409639	0	0	79.5	0	94	136	172	20.852352623	1.7296526136	1	45.365	38.55	33.645
1835	77	4	1	3	0	0	0	0	0	0	1	1	0.2	0.1279517698	0.200378704	30	1	1	3	1		2	170	186	176	180	180	150	1							1.0588235294	0	0	106.8	0	114.1	220.2	164.3	37.001150976	2.0534366995	3	103.58	98.14	86.7
1836	81	4	0	1	0	0	0	0	0	0	1	1	0.06	0.0340041522	0.0388325746	11.7	0	0	3	0		4	144	158	156	166	158	146	1							1.0896551724	0	0	91	0	97.4	125.3	156.5	23.205740591	1.5599074434	1	1114.76	915.46	912.875
1837	64	2	1	1	0	0	0	0	0	0	1	1	0.08	0.0380908081	0.052376425	7.9	0	0	1	0		2	118	148	146	154	150	126	1							1.2131147541	0	0	83.5	0	96.5	157.5	170.2	24.662352027	1.8269919866	1	0	0	0
1838	62	2	1	3	0	0	0	0	0	0	1	1	0.1	0.0458758537	0.0860314209	15.6	0	1	2	0		4	130	160	152	162	154	136	1							1.2030075188	0	0	81.5	0	90.5	138.2	172.3	21.115945578	1.7436907826	1	0	0	0
1839	76	4	1	4	1	0	0	1	0	0	1	1		0.2056946541	0.211942602	30	1	0	3	3	2	2	136	164	210		230	138	0			1				1.5328467153	0	0	121	0	114.6	200.3	164.1	33.739359444	1.9706742963	3	688.58	644.19	530.71
1840	51	1	1	4	1	0	1	0	0	0	1	1	0.03	0.0185410064	0.0335715684	3.9	0	0	1	0		2	110	124	122	118	112	106	1							1.0925925926	0	0	84.1	0	89.3	130.2	164.1	21.93142586	1.6410058034	1	0	0	0
1841	68	3	0	1	0	0	0	0	0	0	1	1	0.08	0.0565851964	0.0756220506	18.5	0	1	4	0		1	156	188	186	178	184	142	1							1.1794871795	0	0	96.3	0	102.8	150.3	166.7	24.533574389	1.7642397543	1	5.605	9.815	3.575
1842	48	1	1	3	0	0	0	0	0	0	1	1	0.02	0.0221568277	0.0385438356	2.8	0	0	3	0		2	114	140	124	136	128	124	1							1.0967741935	0	0	73.4	0	87.8	132	185.5	17.400396684	1.8040143414	1	491.635	372.675	383.585
1843	68	3	0	3	0	0	0	0	0	0	1	1		0.2571764188	0.1438003213	28.5	1	1	3	3	2	4	158	166	176	176	160	152	1							1.135483871	0	0	100.5	0	106.4	170.5	159.2	30.514854423	1.8002727643	3	0	0	0
1844	69	3	0	4	1	0	1	0	0	0	1	1	0.04	0.0188821015	0.0420740846	8.6	1	1	3	1		1	128	152	156	162	154	124	1							1.2380952381	0	0	104.6	0	119.8	198.7	155.9	37.083326305	1.8923185836	3	0	0	0
1845	46	1	1	4	1	1	0	0	0	0	1	1	0.25	0.1687377143	0.1819068161	21.6	1	1	1	0		2	126	136	140	146	142	128	1							1.1023622047	0	0	108.2	0	104.1	196.2	172.1	30.047635913	2.0220176149	3	119.16	91.125	111.42
1846	50	1	0	4	1	0	0	1	0	0	1	1		0.0927984996	0.1568132957	24.8	1	1	4	3	2	3	186	208	216	210	210	184	1							1.1351351351	0	0	117.5	0	126.2	147.2	152.6	28.672911131	1.640153834	2	22.2	21.735	12.395
1847	68	3	0	1	0	0	0	0	0	0	1	1	0.03	0.0375493265	0.0530211978	6.3	0	0	1	0		2	118	132	136	142	126	124	1							1.1239669421	0	0	96.3	0	113.3	195.3	170.5	30.473793655	2.0044506056	3	0	0	0
1848	69	3	1	1	0	0	0	0	0	0	1	1	0.25	0.2604165889	0.3331279813	30	1	1	5	0		4	186	226	218	208	204	180	1							1.1366120219	0	0	111.8	0	110.8	235.7	181	32.63438845	2.267339305	3	239.69	276.875	197.465
1849	67	3	1	3	0	0	0	0	0	0	1	1		0.1656901526	0.1980835951	30	1	1	2	3	2	2	134	148	138	142	146	124	1							1.0895522388	0	0	111	0	111	220	184.2	29.411452641	2.2300332859	2	396.28	347.69	314.87
1850	60	2	1	3	0	0	0	0	0	0	1	1	0.08	0.0638489369	0.0686582475	13.2	0	0	1	0		4	118	148	146	150	148	116	1							1.264957265	0	0	88.8	0	106	176.2	184.6	23.453926325	2.0324375811	1	228.785	187.5	163.675
1851	69	3	1	2	0	0	0	0	0	0	1	1	0.2	0.2038724983	0.234244411	30	1	1	4	1		2	142	144	160	156	154	138	1							1.1142857143	0	0	94.5	0	96.5	159.9	159.2	28.617743239	1.7518263135	2	148.6	148.6	114.9
1852	67	3	0	1	0	0	0	0	0	0	1	1	0.01	0.0122262605	0.0280612584	4.5	1	1	1	1		1	128	130	142	138	130	118	1							1.078125	0	0	119	0	113.5	196.5	168.7	31.31882322	1.99427134	3	0	0	0
1853	46	1	0	3	0	0	0	0	0	0	1	1		0.0273548735	0.0542360512	4.5	1	0	1	2		4	116	136	142	140	126	124	1							1.1666666667	0	0	138	0	145.5	262.5	157.8	47.817663982	2.1488408791	4	0	0	0
1854	76	4	1	1	0	0	0	0	0	0	1	1	0.16	0.0928512717	0.1101051584	18.4	0	0	1	0		2	138	220	228	192	192	136	1							1.401459854	0	0	107.1	0	105.3	206.5	177.4	29.763628206	2.1124144148	2	25.315	23.365	16.59
1855	49	1	0	4	1	1	0	0	0	0	0	0	0	0.0072002781	0.0214014786	2	0	0	1	0		4	126	146	146	150	154	128	1							1.1496062992	0	0	141.5	0	141.1	251	159	45.035243859	2.1199273316	4	0	0	0
1856	53	1	0	1	0	0	0	0	0	0	1	1	0.02	0.0252037898	0.0578997935	4.5	0	0	1	0		1	108	122	136	130	122	114	1							1.1711711712	0	0	110.7	0	121.7	176	153.4	33.92618254	1.7762864255	3	0	0	0
1857	47	1	1	4	1	1	0	0	0	0	1	1	0.01	0.0237441583	0.0297506763	3.9	0	0	1	0		1	118	132	124	138	140	122	1							1.1	0	0	92.8	0	98	174.2	173.3	26.310195256	1.9320624027	2	0	0	0
1858	71	3	1	1	0	0	0	0	0	0	1	1	0.2	0.1497975107	0.2191830016	30	1	1	3	0		4	152	150	154	156	150	138	1							1.0131578947	0	0	113.2	0	108	196.2	164.3	32.968327981	1.9551542987	3	57.245	71.265	48.495
1859	67	3	0	3	0	0	0	0	0	0	1	1	0.04	0.1176594961	0.1058345012	10	0	0	2	0		2	146	160	120	132	146	142	1							1.0138888889	0	0	91.5	0	104.5	162.3	165.1	27.008310585	1.8100839871	2	0	0	0
1860	65	3	0	3	0	0	0	0	0	0	1	1	0.08	0.066008337	0.0936082067	21.5	0	1	5	0		4	170	180	210	192	180	176	1							1.1098265896	0	0	96	0	104.5	153	160.5	26.941042886	1.7294578705	2	0	0	0
1861	70	3	1	1	0	0	0	0	0	0	1	1	0.12	0.0467805877	0.066152269	21.6	1	1	2	1		2	130	136	132	144	138	128	1							1.0542635659	0	0	111	0	112.5	214	180	29.96	2.1674303342	2	1907.18	1700.975	1448.355
1862	59	2	1	3	0	0	0	0	0	0	1	1	0.12	0.1070452999	0.1637294193	18.4	1	0	3	0		2	122	136	142	154	140	134	1							1.0597014925	0	0	103.3	0	109.8	215	178.4	30.642331436	2.1577162838	3	0	0	0
1863	61	2	1	2	0	0	0	0	0	0	1	1				30	0	1	5			2	150	184	188	170	158	142	1							1.1643835616	0	0	96.3	0	98.7	180	163	30.730550642	1.8740171251	3	312.63	315.44	256.085
1864	45	1	0	3	0	0	0	0	0	0	1	0	0	0.0058754679	0.0189827393	1.7	0	0	1	0		4	128	134	134	144	120	126	1							1.0551181102	0	0	79.2	0	99.5	139.2	165.6	23.024574669	1.6994646812	1	64.45	67.76	52.485
1865	68	3	1	4	1	1	0	0	0	0	1	1	0.16	0.1497975107	0.1750912016	29.4	1	1	2	0		3	126	144	146	134	132	122	1							1.0806451613	0	0	106.5	0	105.9	188.2	164.6	31.508882685	1.923409217	3	295.34	242.535	219.025
1866	48	1	1	3	0	0	0	0	0	0	1	1	0.12	0.0992384474	0.0956146361	11.2	0	1	4	0		2	140	144	146	164	142	148	1							1.0138888889	0	0	80.4	0	96.7	155	183.7	20.834660663	1.9178597176	1	0	0	0
1867	65	3	0	4	1	0	0	0	1	0	1	1	0.08	0.0770095921	0.102336171	15.9	1	1	3	0		1	136	152	152	154	154	138	1							1.1094890511	0	0	110.2	0	108.6	165.6	156.6	30.63020214	1.7569985092	3	0	0	0
1868	55	2	1	3	0	0	0	0	0	0	1	1	0.06	0.0355619959	0.0620185301	6.7	0	0	1	0		4	116	140	130	144	154	130	1							1.0769230769	0	0	98.6	0	105.4	191	176	27.969266529	2.0318076568	2	0	0	0
1869	75	4	0	2	0	0	0	0	0	0	1	1	0.14	0.0605026866	0.0536333683	24.8	0	1	4	0		3	160	140	164	166	164	160	1							1.025	0	0	77.7	0	85	96.5	152.3	18.871244981	1.3687630267	1	0	0	0
1870	57	2	0	4	1	1	0	0	0	0	1	1	0.06	0.18986273	0.156429722	13.7	1	0	2	0		2	140	164	162	164	168	142	1							1.1631205674	0	0	119.1	0	124.2	201.2	158.8	36.190953562	1.9279920041	3	62.11	81.78	52.405
1871	54	1	1	4	1	1	0	0	0	0	1	1		0.0812286333	0.1180848117	15.6	1	1	1	3	2	2	124	154	154	160	160	126	1							1.232	0	0	110.2	0	104.7	199.2	165.3	33.068665782	1.9764804056	3	0	0	0
1872	56	2	0	2	0	0	0	0	0	0	1	1	0.02	0.0293089807	0.0686643725	7.3	0	1	4	0		1	138	160	160	156	154	136	1							1.1386861314	0	0	86.2	0	88.4	101.4	145.4	21.756157183	1.3516742892	1	0	0	0
1873	64	2	1	4	1	1	0	0	0	0	1	1		0.0486425501	0.0815575188	25.3	0	1	3	2		2	148	174	172	170	166	146	1							1.156462585	0	0	95.5	0	95.8	163	157.4	29.843598889	1.7516804665	2	73.99	75.94	53.745
1874	74	3	1	4	1	1	0	0	0	0	1	1	0.1	0.1404184299	0.174360585	21.6	0	0	2	0		3	130	138	152	152	140	130	1							1.1692307692	0	0	81.3	0	87	132	167.5	21.3411272	1.6753339383	1	84.89	78.86	72.68
1875	55	2	0	3	0	0	0	0	0	0	1	1	0.02	0.0409718858	0.1107163496	8.6	1	1	2	0		3	122	126	142	136	146	130	1							1.126984127	0	0	106.5	0	119.5	196	167.3	31.764149787	1.9801136376	3	0	0	0
1876	66	3	0	4	1	1	0	0	0	0	1	1		0.2772157199	0.2265326914	24.8	1	0	2	2		3	176	188	190	192	196	180	1							1.0674157303	0	0	115.6	0	124.8	201.2	151.1	39.973492426	1.8597533684	3	0	0	0
1877	75	4	0	1	0	0	0	0	0	0	1	1	0.06	0.1035027295	0.0498786819	11.7	0	0	1	0		2	130	108	128	124	116	120	1							0.9538461538	0	0	121	0	110.5	182	163.7	30.80683447	1.8886973016	3	588.995	473.725	433.59
1878	78	4	0	3	0	0	0	0	0	0	1	1	0.14	0.0375125089	0.0482395073	13.7	0	1	3	0		2	140	156	154	178	172	146	1							1.0909090909	0	0	105.5	0	109	147.5	160.1	26.102517906	1.6996795597	2	7.395	11.1	7.365
1879	53	1	0	4	1	0	1	0	0	0	1	1		0.1091267836	0.1715076894	24.8	1	1	3	3	1	3	142	164	164	176	168	146	1							1.1388888889	0	0	104	0	107	191.5	160.4	33.762383319	1.9016983164	3	0	0	0
1880	64	2	1	3	0	0	0	0	0	0	0	0	0.12	0.0992384474	0.157244938	13.2	0	0	1	0		4	110	132	124	138	132	108	1							1.2110091743	0	0	88	0	100	157	175.3	23.1744196	1.8640002609	1	0	0	0
1881	54	1	0	3	0	0	0	0	0	0	1	1		0.0238241224	0.0520401155	5.3	0	0	1	3	2	4	108	152	150	148	152	112	1							1.3818181818	0	0	93.4	0	114.8	185.5	166.2	30.461755008	1.9250870826	3	2.335	3.505	3.205
1882	76	4	1	4	1	0	0	1	0	0	1	1	0.2	0.2056946541	0.2364974837	30	1	1	2	1		2	126	142	158	148	146	122	1							1.1935483871	0	0	104.1	0	106.4	190	176.9	27.540446756	2.0347904311	2	0	0	0
1883	50	1	0	3	0	0	0	0	0	0	1	1	0.04	0.0625889046	0.0674778624	7.3	0	0	1	0		1	118	112	126	128	112	114	1							1.0862068966	0	0	84.5	0	97	134	156.5	24.81699313	1.6050522122	1	2.725	4.09	1.69
1884	60	2	0	3	0	0	0	0	0	0	1	1	0.01	0.0280652209	0.0528687047	3.9	0	0	1	0		4	120	138	156	158	146	136	1							1.1470588235	0	0	119	0	120.8	185.5	154.2	35.387363927	1.823282912	3	0	0	0
1885	49	1	0	1	0	0	0	0	0	0	1	1	0	0.0072002781	0.0214014786	2	0	0	1	0		1	112	114	114	118	104	100	1							1.0178571429	0	0	85.3	0	103.9	145	166.1	23.839754745	1.7329902201	1	0	0	0
1886	65	3	0	3	0	0	0	0	0	0	1	1	0.11	0.1105769426	0.1014530415	24.8	0	1	6	0		2	198	182	198	170	198	188	1							1	0	0	74.5	0	90	117.8	162	20.360493827	1.5580516886	1	0	0	0
1887	61	2	0	2	0	0	0	0	0	0	1	1	0.01	0.0294537075	0.0535614224	3.9	1	0	1	1		1	120	146	142	138	142	118	1							1.1932773109	0	0	91	0	99	141	157.3	25.848462351	1.646240092	2	0	0	0
1888	78	4	1	3	0	0	0	0	0	0	1	1		0.2537932455	0.260907178	30	1	1	4	3	2	2	136	170	188	200	172	166	1							1.1325301205	0	0	120.5	0	122.5	264	190.9	32.859815146	2.4729349607	3	0	0	0
1889	65	3	0	3	0	0	0	0	0	0	1	1	0.05	0.0570818765	0.1539875373	11.7	1	0	3	0		1	128	136	130	130	138	102	1							1.0625	0	0	109.5	0	117.5	201	157.4	36.80100231	1.9148443584	3	0	0	0
1890	70	3	0	1	0	0	0	0	0	0	1	1	0.03	0.035541149	0.0480755512	6.3	0	0	1	0		3	154	166	164	158	148	138	1							1.025974026	0	0	99.5	0	113.5	190	168.6	30.31876496	1.9651185092	3	52.96	40.89	31.62
1891	62	2	1	4	1	0	0	0	0	1	1	1	0.2	0.1232577306	0.1840532628	25.3	0	1	4	0		4	156	170	164	166	164	158	1							1.0573248408	0	0	99.5	0	96.4	158	160.1	27.960663249	1.7500872666	2	72.2	71.5	50.29
1892	55	2	1	1	0	0	0	0	0	0	1	1	0.04	0.0244583605	0.032567531	5.6	0	0	1	0		4	116	116	126	126	130	108	1							1.125	0	0	84	0	96.3	154.5	165.8	25.493676891	1.7780342173	2	212.39	193.465	168.42
1893	70	3	1	4	1	1	0	0	0	0	1	1	0.16	0.1050411436	0.1623975395	18.4	0	0	1	0		3	142	164	174	168	160	138	1							1.2	0	0	101.5	0	105.1	179.9	169.1	28.537570279	1.9241507186	2	56.31	59.58	39.79
1894	70	3	1	3	0	0	0	0	0	0	1	1	0.16	0.1626920937	0.2160896077	30	0	1	4	0		2	160	172	176	182	184	172	1							1.023255814	0	0	96	0	91.5	160.2	164.6	26.821057418	1.7961389145	2	652.545	546.975	527.995
1895	71	3	1	1	0	0	0	0	0	0	1	1	0.16	0.1011382524	0.1700538161	25.3	1	0	2	1		2	134	118	126	146	148	130	1							0.9545454545	0	0	122	0	120	242.6	174.8	36.014798213	2.2380400365	3	95.015	78.27	75.505
1896	52	1	0	1	0	0	0	0	0	0	1	1	0.01	0.0177395147	0.0394405773	2.8	0	0	1	0		4	108	118	128	128	122	106	1							1.1962616822	0	0	91.3	0	101.4	160	170.5	24.965729569	1.8416109896	1	0	0	0
1897	51	1	0	2	0	0	0	0	0	0	1	1	0.01	0.0190700487	0.0515554626	3.9	0	0	2	0		4	122	140	158	148	142	130	1							1.1746031746	0	0	82.4	0	98.8	138.8	154.8	26.273661439	1.6163901446	2	14.02	14.02	8.43
1898	83	4	0	3	0	0	0	0	0	0	1	1	0.05	0.0401771109	0.0374711965	10	0	1	1	0		2	150	144	140	150	136	148	1							0.966442953	0	0	116.3	0	118.2	161.5	149.1	32.95264545	1.6776112997	3	45.37	58.995	39.58
1899	71	3	1	4	1	0	0	0	0	1	1	1	0.2	0.397949692	0.4056452243	30	0	0	1	0		3	126	84	86	84	78	126	1							0.6666666667	0	0	81	0	94	156.7	177.1	22.662348821	1.8763312327	1	1932.095	1538.01	1493.215
1900	56	2	1	2	0	0	0	0	0	0	1	1	0.08	0.065095857	0.1072625874	13.2	0	1	4	0		4	146	168	164	154	160	146	1							1.095890411	0	0	84.4	0	96.6	164.4	181.2	22.712161747	1.9470167519	1	0	0	0
1901	67	3	1	1	0	0	0	0	0	0	1	1	0.12	0.0910991323	0.1421497971	13.2	0	0	1	0		2	126	166	164	158	156	128	1							1.2440944882	0	0	98.5	0	105.5	201.8	175.4	29.753292361	2.0747208585	2	0	0	0
1902	69	3	0	3	0	0	0	0	0	0	1	1	0.08	0.0758348197	0.0862505928	21.5	0	1	5	0		3	154	162	170	176	170	152	1							1.1111111111	0	0	106.9	0	102	164.4	161.2	28.69754755	1.7887294203	2	0	0	0
1903	56	2	1	1	0	0	0	0	0	0	1	1	0.1	0.0536187814	0.0862248441	9.4	0	0	1	0		1	126	120	142	128	138	128	1							1.0866141732	0	0	104	0	110	202	177.9	28.95159662	2.0970009236	2	0	0	0
1904	60	2	1	3	0	0	0	0	0	0	1	1	0.06	0.0264682351	0.0514700631	9.4	0	0	2	0		4	138	94	140	122	112	138	1							0.884057971	0	0	87.5	0	92	149	174.5	22.195679838	1.8169901757	1	14.485	16.125	10.085
1905	45	1	1	4	1	1	0	0	0	0	1	1	0.06	0.0546717938	0.0613310156	5.6	0	0	1	0		4	112	142	136	140	152	116	1							1.2456140351	0	0	83.3	0	90.7	129.5	173.9	19.424222774	1.7075702349	1	0	0	0
1906	45	1	1	2	0	0	0	0	0	0	1	1	0.04	0.0286408339	0.0517615714	6.7	0	0	2	0		4	116	136	142	134	144	108	1							1.2678571429	0	0	93.2	0	99.5	177	171	27.457063712	1.9264491305	2	2.805	8.415	2.735
1907	53	1	0	1	0	0	0	0	0	0	1	1		0.0937752212	0.1330282957	21.5	1	1	2	2		2	138	116	122	120	124	138	1							0.884057971	1	1	102.9	1	103.5	147	147.5	30.648296467	1.5993032116	3	28.815	37.97	17.765
1908	75	4	0	4	1	0	1	0	0	0	1	1	0.27	0.1992719855	0.1786531026	30	1	1	4	0		1	150	166	156	178	162	158	1							1.0779220779	0	0	92.1	0	107.6	147.5	162.5	25.337183432	1.7181141945	2	26.405	30.145	20.69
1909	62	2	1	1	0	0	0	0	0	0	1	1				6.7	0	0	1	0		4	78	112	124	132	128	94	1							1.3191489362	0	0	89	0	93	148	174.6	22.021468806	1.8125501433	1	0	0	0
1910	70	3	0	1	0	0	0	0	0	0	1	1	0.02	0.0134899832	0.0257153937	5.3	0	1	1	0		1	132	142	144	130	128	126	1							1.007751938	0	0	93.5	0	100.8	157.5	159.1	28.223654347	1.7398100884	2	71.265	61.69	55.765
1911	53	1	0	3	0	0	0	0	0	0	1	1	0.02	0.023288779	0.0473677845	6.3	0	0	3	0		4	130	148	142	140	132	132	1							1.0687022901	0	0	81	0	100	142.3	171.2	22.02269303	1.7573126534	1	0	0	0
1912	69	3	1	2	0	0	0	0	0	0	1	1		0.1568421128	0.1633112227	29.4	1	0	3	3	2	3	138	148	156	152	142	134	1							1.1176470588	0	0	106.2	0	102.7	193.2	178.7	27.442966973	2.0643819579	2	78.51	71.5	59.39
1913	46	1	0	4	1	1	0	0	0	0	1	1		0.0273548735	0.0542360512	4.5	1	0	1	2		1	120	136	142	146	138	122	1							1.173553719	0	0	116.3	0	119.2	188.8	154.2	36.016896547	1.8369982562	3	0	0	0
1914	47	1	1	1	0	0	0	0	0	0	1	1	0.01	0.0217228937	0.0298169752	5.6	0	0	2	0		2	124	136	148	160	150	114	1							1.1935483871	0	0	112	0	119	248	189.5	31.326097702	2.395274947	3	0	0	0
1915	50	1	0	3	0	0	0	0	0	0	0	0	0.02	0.0407717615	0.0551784267	5.3	1	0	1	0		2	96	122	124	124	116	108	1							1.1481481481	0	0	142.2	0	130.5	295.5	173.2	44.682221357	2.4175801277	4	0	0	0
1916	78	4	1	3	0	0	0	0	0	0	1	1	0.16	0.104052344	0.1677505306	30	1	1	4	1		2	160	192	202	194	194	170	1							1.1411764706	1	0	107.6	0	108.3	209	176	30.605113636	2.1110843349	3	31.31	25.935	25.655
1917	58	2	0	1	0	0	0	0	0	0	1	1	0.01	0.0216243451	0.0511982223	3.9	0	0	1	0		4	126	136	134	130	128	126	1							1.0317460317	0	0	86	0	96.2	125.5	160.5	22.098698576	1.5897898228	1	11.92	11.92	8.985
1918	61	2	0	4	1	1	0	0	0	0	1	1	0.01	0.0162735025	0.0441626177	3.3	0	0	1	0		4	104	128	128	130	122	114	1							1.1228070175	0	0	76.9	0	93.6	129	159.5	23.000717367	1.6012120605	1	0	0	0
1919	49	1	0	4	1	0	0	1	0	0	1	1	0.01	0.0123238553	0.0326940541	2.4	0	0	1	0		4	126	164	164	162	166	124	1							1.312	0	0	112.4	0	130	234.2	158	42.554526518	2.0490263529	4	0	0	0
1920	66	3	0	1	0	0	0	0	0	0	1	1	0.05	0.0425661842	0.0766867755	11.7	1	1	3	0		1	126	148	158	142	150	124	1							1.2	0	0	94.5	0	96.5	138	159.5	24.605418579	1.6477709326	1	293.43	241.825	220.17
1921	62	2	1	2	0	0	0	0	0	0	1	1	0.12	0.1417245905	0.169577945	21.6	0	0	2	0		3	142	154	150	162	160	140	1							1.0921985816	0	0	88.4	0	89.8	141.2	166	23.242967049	1.712792834	1	8.645	10.515	7.685
1922	82	4	1	4	1	1	0	0	0	0	1	1	0.16	0.1765770632	0.1968073143	30	0	1	4	0		3	138	158	140	148	70	128	1							1.0724637681	0	0	80	0	90	139	169	22.07569763	1.7236372783	1	71.185	74.015	50.525
1923	70	3	1	3	0	0	0	0	0	0	1	1		0.3798939471	0.4387541154	30	0	1	4	3	2	2	160	180	176	176	184	164	1							1.1111111111	0	0	99.3	0	104.8	202.3	181	28.009914227	2.1247700904	2	501.175	443.35	391.505
1924	77	4	1	1	0	0	0	0	0	0	1	1	0.16	0.1279517698	0.200378704	25.3	0	0	3	0		3	146	158	170	166	160	142	1							1.1527777778	0	0	83.3	0	92	142	166	23.374655247	1.7169104246	1	283.11	271.04	222.575
1925	44	1	1	2	0	0	0	0	0	0	1	1	0.08	0.0614239309	0.0803495479	5.6	0	0	1	0		4	114	118	124	122	116	106	1							1.1090909091	0	0	93.2	0	95.3	164.8	167.5	26.644073959	1.8410444693	2	27.1	22.43	16.515
1926	52	1	0	1	0	0	0	0	0	0	1	1	0.01	0.0088488704	0.0261017494	2.8	1	0	1	1		1	112	126	124	142	132	110	1							1.1351351351	0	0	120	0	127.1	224	173.1	33.909932748	2.1481643719	3	0	0	0
1927	62	2	0	2	0	0	0	0	0	0	1	1	0.02	0.0474892019	0.0785279543	6.3	0	0	1	0		4	138	138	142	136	152	140	1							1.0215827338	0	0	75.2	0	93.3	116.2	156.8	21.438137755	1.5128129172	1	81.78	131.085	97.01
1928	62	2	1	3	0	0	0	0	0	0	1	1	0.16	0.2075308894	0.2155500766	25.3	0	1	4	0		3	152	164	158	166	160	154	1							1.0718954248	0	0	93.4	0	102.6	187.5	175.3	27.676456528	2.0100837709	2	602.365	908.445	766.265
1929	73	3	0	3	0	0	0	0	0	0	1	1	0.04	0.0789558497	0.0706532721	10	0	0	2	0		1	158	156	150	140	154	134	1							0.9746835443	0	0	98.5	0	101.3	144	155.3	27.082741627	1.6456978127	2	0	0	0
1930	66	3	0	1	0	0	0	0	0	0	1	1	0.06	0.1421715908	0.1016839846	11.7	1	0	1	0		3							0	0	0	0	0	0	0		0	0	98.8	0	107.5	174	164.7	29.096121114	1.8611570309	2	855.16	710.3	630.965
1931	55	2	0	1	0	0	0	0	0	0	1	1	0.01	0.0106799351	0.030341945	4.5	0	1	1	0		3	122	144	148	158	154	130	1							1.1746031746	0	0	91.7	0	110.5	185.3	167.5	29.958415683	1.9351049275	2	0	0	0
1932	84	4	1	4	1	1	0	0	0	0	1	1		0.1080607921	0.1309881535	30	0	1	1	3	2	2	120	142	136	120	90	120	1							1	0	0	100.8	0	100.6	153.5	163.1	26.174205245	1.7521525318	2	94.395	112.15	75.15
1933	62	2	0	4	1	0	0	0	0	1	1	1	0.01	0.0154399842	0.0358167581	3.9	0	0	1	0		4	138	142	146	152	152	128	1							1.0579710145	0	0	98.9	0	104.9	149	154.3	28.387520586	1.6619432419	2	0	0	0
1934	63	2	0	3	0	0	0	0	0	0	1	1	0.03	0.0270063763	0.0637705191	10	0	1	4	0		3	144	160	160	154	148	146	1							1.0620689655	0	0	102	0	106	152	163	25.950242764	1.7440794519	2	0	0	0
1935	54	1	0	2	0	0	0	0	0	0	1	1	0	0.0064849194	0.0236346076	2	0	0	1	0		1	104	110	122	118	108	106	1							1.1238095238	0	0	87.2	0	95	122	162.9	20.854064284	1.58778773	1	0	0	0
1936	59	2	1	4	1	1	0	0	0	0	1	1	0.06	0.039227794	0.0525838026	15.6	1	0	2	1		4	126	156	144	150	150	128	1							1.1811023622	0	0	106.5	0	109.8	201	166.6	32.84876976	1.9953515588	3	2.105	6.31	2.555
1937	45	1	1	1	0	0	0	0	0	0	1	1		0.0910991323	0.0925711948	9.4	1	0	1	3	1	2	118	178	190	190	186	118	1							1.6101694915	0	0	112	0	108.5	209.6	174.8	31.115835554	2.103199918	3	248.14	291.6	194.17
1938	60	2	0	1	0	0	0	0	0	0	1	1	0.01	0.0155013857	0.0435886411	3.3	0	0	1	0		1	114	142	144	136	138	116	1							1.2	0	0	85.4	0	100.1	157	162.8	26.869766796	1.766662213	2	0	0	0
1939	45	1	0	4	1	0	0	1	0	0	1	1	0.01	0.0189946485	0.0394247329	3.9	0	0	2	0		3	122	154	158	144	142	126	1							1.1612903226	0	0	99.7	0	111.5	183.5	169.2	29.074241738	1.9412537897	2	0	0	0
1940	57	2	1	4	1	0	1	0	0	0	1	1	0.05	0.0249462379	0.0445915115	5.6	0	0	1	0		4	118	134	134	136	134	112	1							1.1652173913	0	0	90	0	96.7	144	166.1	23.675342643	1.7279006581	1	0	0	0
1941	54	1	0	1	0	0	0	0	0	0	1	1	0.03	0.0382181338	0.0609136959	8.6	0	0	3	0		3	138	150	156	178	170	128	1							1.1304347826	0	0	120	0	133.5	251	169.5	39.628475213	2.2205271794	3	0	0	0
1942	49	1	0	1	0	0	0	0	0	0	1	1	0.02	0.0210544071	0.0355337078	2.8	0	0	1	0		1	120	132	134	136	134	120	1							1.1166666667	0	0	95.3	0	104.1	157	157.6	28.67215079	1.7255690165	2	0	0	0
1943	76	4	1	4	1	1	0	0	0	0	1	1	0.25	0.2227354178	0.3167663041	30	0	1	4	0		2	170	174	180	194	182	170	1							1.0588235294	0	0	126	0	123.9	247.8	170.5	38.66567367	2.2178897746	3	54.21	88.32	52
1944	67	3	0	1	0	0	0	0	0	0	1	1	0.01	0.0122262605	0.0280612584	3.3	0	0	1	0		3	138	146	148	146	152	134	1							1.0882352941	0	0	83.3	0	96.8	130.5	154	24.959858323	1.5686776808	1	0	0	0
1945	67	3	1	3	0	0	0	0	0	0	0	0		0.3056590528	0.3545572268	30	1	1	5	3	2	2	160	150	180	180	165	160	1							1.125	0	0	93	0	97	183	180	25.62	2.0279675744	2	53.275	56.075	43.555
1946	70	3	1	2	0	0	0	0	0	0	1	1	0.2	0.1915059782	0.2550337484	30	0	0	2	0		4	156	174	174	176	172	160	1							1.1012658228	0	0	79.5	0	89.8	128	158.2	23.199042323	1.5864838734	1	310.99	260.055	233.48
1947	47	1	0	4	1	0	0	1	0	0	1	1	0.04	0.028092902	0.0372096279	3.9	0	0	1	0		1	102	128	134	126	124	104	1							1.2233009709	0	0	89.2	0	102	146	160.3	25.772637004	1.6938443303	2	0	0	0
1948	47	1	0	1	0	0	0	0	0	0	1	1	0	0.0040057244	0.0148546612	1.5	0	0	1	0		2	108	100	110	110	110	106	1							1.0280373832	0	0	82.7	0	107.9	165.7	170	26.007446367	1.8652380292	2	0	0	0
1949	45	1	1	1	0	0	0	0	0	0	1	1	0.02	0.027263225	0.0347473863	4.7	0	0	1	0		2	108	116	130	130		100	0				0			1.25	0	0	83	0	97	145.2	176.5	21.142203212	1.8120594999	1	0	0	0
1950	76	4	1	1	0	0	0	0	0	0	1	1	0.3	0.2227354178	0.3209142317	30	1	1	3	1		2	126	148	152	156	160	130	1							1.1875	0	0	117.9	0	112.6	215.5	177	31.201378914	2.1475458123	3	265.58	219.63	178.01
1951	71	3	0	4	1	0	0	1	0	0	1	1	0.08	0.0495232541	0.0635518734	15.9	1	1	4	1		1	174	188	184	176	182	176	1							1.04	1	0	159.9	1	160.6	249	151.1	49.470177008	2.036095699	4	599.795	488.575	399.405
1952	57	2	1	1	0	0	0	0	0	0	1	1	0.08	0.0515715477	0.0904844612	13.2	0	0	2	0		4	136	160	162	164	154	138	1							1.1824817518	0	0	97.5	0	103.5	186	183.5	25.056121881	2.0707414573	2	22.2	27.455	14.68
1953	80	4	1	1	0	0	0	0	0	0	1	1	0.12	0.104052344	0.1677505306	25.3	0	1	4	0		1	164	162	154	174	180	164	1							0.987804878	0	0	93.4	0	100.8	159	162.3	27.379980252	1.7722355013	2	195.49	212.62	167.605
1954	47	1	1	3	0	0	0	0	0	0	1	1	0.08	0.0893784033	0.1173687233	7.9	0	0	1	1		3	108	110	130	120	100	106	1							1.1214953271	0	0	88	0	98.5	159	170.7	24.751591452	1.8382721515	1	0	0	0
1955	67	3	1	4	1	1	0	0	0	0	1	1	0.16	0.126762984	0.1252512481	21.6	0	0	1	0		3	100	124	132	132	134	100	1							1.32	0	0	104.8	0	106.8	176.6	177.5	25.425355287	1.9773638204	2	0	0	0
1956	66	3	1	2	0	0	0	0	0	0	1	1		0.1781833101	0.2511194926	30	1	1	1	3	2	2	122	132	138	136	138	114	1							1.1694915254	0	0	95.2	0	99.2	163	173.8	24.477164472	1.8821860229	1	383.9	403.76	313.795
1957	54	1	0	1	0	0	0	0	0	0	1	1	0.01	0.0113253217	0.0300623777	3.3	0	0	1	0		1	110	122	102	120	114	110	1							1.0909090909	0	0	92	0	105.3	142.5	158.1	25.859740971	1.6597537189	2	0	0	0
1958	53	1	0	3	0	0	0	0	0	0	1	1	0.01	0.0181844848	0.04359333	3.9	0	0	1	0		3	114	128	130	136	124	108	1							1.1711711712	0	0	100.3	0	105.5	162	154	30.984651712	1.7196621447	3	0	0	0
1959	60	2	0	3	0	0	0	0	0	0	1	1	0.03	0.0328540236	0.0611650294	10	0	1	2	0		3	158	162	160	162	160	140	1							1.0253164557	0	0	94.5	0	105	150	155	28.32049948	1.672152928	2	0	0	0
1960	45	1	1	1	0	0	0	0	0	0	1	1	0.05	0.0689791184	0.1090644495	11.2	1	1	4	0		3	144	168	164	170	168	142	1							1.1748251748	0	0	120	0	120.7	281.5	178.3	40.16509132	2.4185761774	4	0	0	0
1961	58	2	1	1	0	0	0	0	0	0	1	1	0.2	0.1430418634	0.1451844904	18.4	0	0	1	0		2	146	160	166	150	140	148	1							1.0204081633	0	0	90.4	0	95.5	141.8	175.4	20.906921986	1.7857907847	1	25.465	29.44	21.03
1962	73	3	0	4	1	1	0	0	0	0	1	1	0.06	0.0638738253	0.0745077	10	0	1	4	0		4	148	154	160	146	106	148	1							0.9864864865	0	0	84.9	0	100.4	130.5	147.6	27.171326591	1.5211386595	2	46.15	42.06	37.68
1963	48	1	1	3	0	0	0	0	0	0	1	1				18.4		1	4			4	152	142	164	176	172	150	1							1.0860927152	0	0	86.5	0	93	149.5	178.4	21.307109534	1.848972707	1	115.27	99.3	97.065
1964	58	2	1	3	0	0	0	0	0	0	1	1	0.12	0.0716908487	0.1232274248	21.6	0	1	4	0		2	136	152	148	150	148	150	1							1	0	0	116.8	0	116	230	173.5	34.657874411	2.1760715952	3	100.275	94.04	75.105
1965	55	2	1	1	0	0	0	0	0	0	1	1	0.12	0.0885296615	0.0974683179	11.2	0	0	1	0		4	138	160	150	154	144	132	1							1.1407407407	0	0	122.5	0	118	252	178.7	35.795174313	2.3111719489	3	27.34	28.74	19.92
1966	59	2	1	1	0	0	0	0	0	0	1	1	0.08	0.0568383707	0.0799039509	7.9	0	0	1	0		4	124	142	144	150	146	126	1							1.152	0	0	95.5	0	103	177	173	26.825887935	1.9427583773	2	49.095	39.595	38.37
1967	49	1	0	4	1	0	0	1	0	0	1	1	0.02	0.0355062639	0.0463912348	5.3	0	1	2	0		1	144	170	172	174	176	158	1							1.0886075949	0	0	93	0	115	176.2	159	31.614382342	1.8239467363	3	0	0	0
1968	53	1	1	3	0	0	0	0	0	0	1	1	0.06	0.0737915776	0.0891040292	11.2	0	0	2	0		2	102	130	136	134	128	114	1							1.1754385965	0	0	111.2	0	115.1	229	179	32.419212883	2.2217503375	3	0	0	0
1969	71	3	1	1	0	0	0	0	0	0	1	1	0.1	0.0710034623	0.1296777773	18.4	0	0	2	0		1	134	160	166	164	180	140	1							1.2116788321	0	0	92.5	0	107	168	171	26.060941828	1.884192853	2	18.11	24.53	15.82
1970	70	3	1	1	0	0	0	0	0	0	1	1	0.12	0.1484235625	0.1965891449	18.4	0	0	1	0		1	118	134	142	144	140	124	1							1.173553719	0	0	104.2	0	101	183	172.3	27.961056735	1.9646955734	2	176.65	214.5	171.58
1971	50	1	0	4	1	1	0	0	0	0	1	1	0.06	0.0963970969	0.0923767984	10	1	0	1	0		1	136	134	140	140	138	136	1							1.0294117647	0	0	91.4	0	101	143.4	155	27.074397503	1.6404787075	2	21.735	27.34	14.1
1972	76	4	0	3	0	0	0	0	0	0	1	1	0.17	0.1015610638	0.0812122618	28.5	1	1	4	1		1	154	134	130	128	146	154	1							0.8701298701	0	0	93.2	0	108.8	182	170.2	28.498717897	1.9427760688	2	67.76	78.27	66.61
1973	60	2	0	3	0	0	0	0	0	0	1	1	0.02	0.0362459574	0.0761251935	11.7	0	1	4	0		1	168	162	180	178	172	176	1							1.0348837209	0	0	87.8	0	102.3	160.4	165	26.724495868	1.8002567236	2	0	0	0
1974	78	4	1	4	1	0	0	0	1	0	1	1	0.3	0.5167841338	0.4536502521	30	1	0	3	1		2	138	152	142	140	148	144	1							1.0496453901	0	0	95	0	100.3	156	164	26.309339679	1.7712769516	2	206.005	205.025	154.53
1975	52	1	0	3	0	0	0	0	0	0	1	1	0.01	0.0148390884	0.046537773	6.3	0	1	4	0		1	152	164	168	172	170	172	1							0.976744186	0	0	81.4	0	98	138	156.6	25.52516845	1.6259955902	2	328.285	328.855	276.885
1976	74	3	1	1	0	0	0	0	0	0	1	1	0.12	0.1404184299	0.174360585	29.4	0	1	2	1		1	148	128	120	140	150	150	1							0.8590604027	0	0	102	0	100	181	174	27.117717004	1.9695106188	2	650.915	564.845	493.245
1977	81	4	1	3	0	0	0	0	0	0	1	1	0.2	0.2038724983	0.2664808993	30	0	1	4	0		3	190	210	190	200	200	188	1							1.0582010582	0	0	82.4	0	95.3	128.5	158.3	23.260248159	1.5898429299	1	276.1	238.32	179.825
1978	68	3	1	1	0	0	0	0	0	0	1	1	0.2	0.2056946541	0.266867568	21.6	0	0	1	0		3	110	148	128	128	138	128	1							1.078125	0	0	89.1	0	94	150	170.5	23.405371471	1.7917841493	1	228.78	207.95	159.6
1979	63	2	1	1	0	0	0	0	0	0	1	1	0.2	0.2835128253	0.27179237	30	0	1	5	0		1	158	168	152	164	158	162	1							1.025	0	0	102	0	98.5	152.8	163.5	25.927514519	1.7518605252	2	46.73	42.055	29.89
1980	77	4	1	1	0	0	0	0	0	0	1	1	0.16	0.2150179351	0.2342464547	29.4	0	0	3	0		2	152	162	162	162	172	152	1							1.0657894737	0	0	95.7	0	96.5	172	174	25.769322235	1.9272787028	2	506.44	489.5	401.22
1981	74	3	0	3	0	0	0	0	0	0	1	1	0.06	0.0298921235	0.0396821028	10	0	1	3	0		1	148	152	146	152	148	138	1							1.027027027	0	0	102.9	0	115.7	174.4	158.9	31.330817875	1.8151762773	3	0	0	0
1982	67	3	1	3	0	0	0	0	0	0	1	1	0.3	0.1932314693	0.2481842284	30	0	1	5	0		2	170	168	210	210	174	164	1							1.2574850299	0	0	98.7	0	99.9	174	167.5	28.131485854	1.8840433711	2	0	0	0
1983	57	2	0	1	0	0	0	0	0	0	1	1	0.02	0.0370007632	0.0602993676	4.5	1	0	1	0		4	110	130	138	140	120	120	1							1.15	0	0	102	0	103.5	143.8	153.5	27.683128733	1.6308830884	2	0	0	0
1984	72	3	0	3	0	0	0	0	0	0	1	1	0.02	0.0220563328	0.0290006649	7.3	0	1	1	0		1	112	122	120	120	104	112	1							1.0714285714	0	0	119.9	0	119	197.5	158.3	35.75018686	1.9084747048	3	21.495	23.83	14.32
1985	46	1	1	2	0	0	0	0	0	0	1	1	0.16	0.1154260313	0.1060455063	11.2	0	0	1	1		3	112	134	136	138	132	112	1							1.2142857143	0	0	93.5	0	96	169	170.2	26.46309519	1.8825401818	2	147.435	166.835	129.75
1986	56	2	1	2	0	0	0	0	0	0	1	1	0.16	0.1080607921	0.1411677518	18.4	0	0	1	0		2	98	98	106	110	102	96	1							1.0927835052	0	0	87.3	0	88.1	135	160.6	23.741914272	1.6406052469	1	5.61	8.41	3.975
1987	64	2	0	1	0	0	0	0	0	0	1	1	0.05	0.0634427133	0.0943288343	18.5	1	1	5	0		1	144	154	160	180	172	138	1							1.134751773	0	0	112.4	0	119	187	159.3	33.425899327	1.8732073259	3	0	0	0
1988	53	1	0	1	0	0	0	0	0	0	1	1	0	0.004939459	0.0173506284	1.7	0	0	1	0		3	106	106	120	130	108	112	1							1.1009174312	0	0	85.5	0	107.5	153.5	155.5	28.795235781	1.6925726697	2	0	0	0
1989	71	3	1	1	0	0	0	0	0	0	1	1	0.2	0.2306872861	0.2924914752	30	1	1	5	1		2	172	200	208	192	204	166	1							1.2071005917	0	0	102.2	0	107.1	206.8	184.6	27.527082656	2.1755731214	2	997.475	839.755	770.515
1990	83	4	1	3	0	0	0	0	0	0	1	1	0.2	0.1221094404	0.2023486062	30	1	1	2	1		3	136	148	146	142	140	130	1							1.0676691729	0	0	102.7	0	99.5	189	177.1	27.333656205	2.031895886	2	39.72	32.125	29.705
1991	60	2	0	1	0	0	0	0	0	0	1	1	0.01	0.023965765	0.0533783327	4.5	0	0	1	0		4	120	150	148	150	152	124	1							1.2295081967	0	0	80	0	98.5	132	154.3	25.148675956	1.5785412837	2	0	0	0
1992	50	1	1	3	0	0	0	0	0	0	1	1	0.05	0.0254437197	0.0491626754	9.4	0	1	2	0		4	120	130	128	150	142	116	1							1.1016949153	0	0	92	0	105	189	178.6	26.876452287	2.0443584642	2	0	0	0
1993	53	1	0	4	1	1	0	0	0	0	1	1		0.0638738253	0.1370802035	11.7	1	0	3	3	2	4	130	112	118	118	114	128	1							0.9147286822	0	0	95.1	0	105.2	176	170.7	27.397988022	1.9193709349	2	0	0	0
1994	59	2	1	1	0	0	0	0	0	0	1	1	0.05	0.042841804	0.0524682676	7.9	0	0	1	0		3	134	124	130	100	130	108	1							0.9701492537	0	0	91	0	103.5	189	189	24	2.1299911656	1	26.285	22.195	13.73
1995	64	2	0	3	0	0	0	0	0	0	1	1	0.01	0.0226754831	0.0492702796	4.5	0	0	2	0		1	146	162	164	156	150	144	1							1.075862069	0	0	90.5	0	119	199.8	162.9	34.152803638	1.9581348377	3	84.31	73.605	62
1996	71	3	0	3	0	0	0	0	0	0	1	1	0.08	0.132613461	0.1110936455	18.5	1	1	2	0		1	176	200	174	200	210	182	1							1.1173184358	0	0	100	0	110.2	178	166.5	29.124908692	1.8940897365	2	4.67	8.175	3.765
1997	61	2	1	2	0	0	0	0	0	0	1	1	0.1	0.0885296615	0.1346934135	21.6	0	0	2	1		4	128	146	154	144	152	134	1							1.1603053435	0	0	89	0	96.8	150.2	177.1	21.722302444	1.8428496548	1	125.24	102.34	97.8
1998	57	2	1	1	0	0	0	0	0	0	1	1	0.1	0.0562890455	0.0902897098	9.4	0	0	1	0		2	116	148	158	154	158	120	1							1.3389830508	0	0	101.4	0	102.5	191	176.2	27.905808202	2.0334813278	2	0	0	0
1999	65	3	1	3	0	0	0	0	0	0	1	1	0.16	0.1702802433	0.188672728	29.4	1	1	4	1		3	156	178	182	194	194	158	1							1.1592356688	0	0	113	0	113.5	234.5	175.6	34.495851516	2.2132868731	3	96.965	90.54	64.32
[truncated: 4,815 more rows]
[truncated: 669 more columns]
